# Supplementary material for: Crystal structure and Hirshfeld surface analysis of luteolin dimethyl sulfoxide monosolvate
Source: Acta Crystallogr E Crystallogr Commun. 2026 Mar 19;82(Pt 4):375–8. doi: 10.1107/S2056989026002720 (PMC13055977; doi:10.1107/S2056989026002720)
Supplement: Supplementary file 1 [file e-82-00375-sup1.cif]

##############################################################################
#                                                                            #
# This CIF contains the data in a paper accepted for publication in          #
# Acta Crystallographica Section E. It conforms to the requirements of       #
# Notes for Authors for Acta Crystallographica Section E, and has been       #
# peer reviewed under the auspices of the IUCr Commission on Journals.       #
#                                                                            #
# Full details of the Crystallographic Information File format               #
# are given in the paper "The Crystallographic Information File (CIF):       #
# a New Standard Archive File for Crystallography" by S. R. Hall, F. H.      #
# Allen and I. D. Brown [Acta Cryst. (1991), A47, 655-685].                  #
#                                                                            #
# The current version of the core CIF dictionary is obtainable from          #
# ftp://ftp.iucr.org/pub/cif_core.dic.                                       #
#                                                                            #
# Software is freely available for graphical display of the structure(s)     #
# in this CIF. For information consult the CIF software page                 #
# http://www.iucr.org/resources/cif/software.                                #
#                                                                            #
# This file may be used for bona fide research purposes within the           #
# scientific community so long as proper attribution is given to the journal # 
# article from which it was obtained.                                        #
#                                                                            #
##############################################################################
data_I
_audit_creation_method
;
Olex2 1.5
(compiled 2025.07.13 svn.rb7424aed for OlexSys, GUI svn.r7314)
;
_journal_date_recd_electronic     2025-05-28
_journal_date_accepted     2026-03-12
_journal_name_full     'Acta Crystallographica, Section E'
_journal_year     2026
_journal_volume     82
_journal_issue      1
_journal_page_first     0
_journal_page_last     0
_journal_paper_category     GO
_journal_paper_doi     10.1107/S2056989026002720
_journal_coeditor_code     EJ2014
_publ_contact_author_name     'Jia Xu'
_publ_contact_author_address
;
School of Pharmacy, Jiangsu Medical College, Yancheng 224005, China.
;
_publ_contact_author_email     '18816239831@163.com'
_publ_contact_author_fax     ?
_publ_contact_author_phone     ?
_publ_section_title
;
Crystal structure and Hirshfeld surface analysis of luteolin dimethyl sulfoxide
monosolvate
;
loop_
    _publ_author_name
    _publ_author_footnote
    _publ_author_address
    'Xu, Jia' .
;
School of Pharmacy, Jiangsu Medical College, Yancheng 224005,
People's Republic of China
;
_publ_section_synopsis
;
The title compound crystallizes in the monoclinic space group <i>P</i>2~1~. The
luteolin molecule adopts a planar conformation, and the crystal structure is
consolidated by extensive hydrogen-bonding interactions.
;
_chemical_name_systematic
;
3',4',5,7-Tetrahydroxyflavone dimethyl sulfoxide monosolvate
;
_chemical_name_common     'Luteolin dimethyl sulfoxide monosolvate'
_chemical_formula_moiety     'C2 H6 O S, C15 H10 O6'
_chemical_formula_sum     'C17 H16 O7 S'
_chemical_formula_iupac     'C2 H6 O S, C15 H10 O6'
_chemical_formula_weight     364.36
_chemical_melting_point     ?
_chemical_absolute_configuration     .
_space_group_crystal_system     monoclinic
_space_group_name_H-M_alt     'P 1 21 1'
_space_group_name_Hall     'P 2yb'
loop_
    _space_group_symop_operation_xyz
    'x, y, z'
    '-x, y+1/2, -z'
_cell_length_a     6.676(2)
_cell_length_b     5.6991(17)
_cell_length_c     20.724(6)
_cell_angle_alpha     90
_cell_angle_beta     90.749(11)
_cell_angle_gamma     90
_cell_volume     788.4(4)
_cell_formula_units_Z     2
_cell_measurement_reflns_used     1758
_cell_measurement_theta_min     2.95
_cell_measurement_theta_max     25.39
_cell_measurement_temperature     170
_exptl_crystal_description     plate
_exptl_crystal_colour     colourless
_exptl_crystal_size_max     0.12
_exptl_crystal_size_mid     0.06
_exptl_crystal_size_min     0.04
_exptl_crystal_density_diffrn     1.535
_exptl_crystal_density_meas     ?
_exptl_crystal_density_method     ?
_exptl_crystal_F_000     380
_exptl_absorpt_coefficient_mu     0.245
_exptl_absorpt_correction_type     multi-scan
_exptl_absorpt_process_details
;
(SADABS; Krause <i>et al.</i>,  2015)
;
_exptl_absorpt_correction_T_min     0.4789
_exptl_absorpt_correction_T_max     0.7454
_diffrn_ambient_temperature     170
_diffrn_source     ?
_diffrn_source_power     0.07
_diffrn_source_voltage     50.0
_diffrn_source_current     1.4
_diffrn_radiation_type     MoK\a
_diffrn_radiation_wavelength     0.71073
_diffrn_measurement_device_type     'Bruker APEXII CCD'
_diffrn_measurement_method     '\f and \w scans'
_diffrn_detector_area_resol_mean     ?
_diffrn_reflns_number     5797
_diffrn_reflns_av_R_equivalents     0.0831
_diffrn_reflns_av_unetI/netI     0.1380
_diffrn_reflns_theta_min     1.966
_diffrn_reflns_theta_max     26.492
_diffrn_reflns_theta_full     25.242
_diffrn_measured_fraction_theta_max     0.989
_diffrn_measured_fraction_theta_full     0.997
_diffrn_reflns_limit_h_min     -7
_diffrn_reflns_limit_h_max     8
_diffrn_reflns_limit_k_min     -7
_diffrn_reflns_limit_k_max     7
_diffrn_reflns_limit_l_min     -25
_diffrn_reflns_limit_l_max     25
_diffrn_standards_number     0
_refine_special_details     ?
_reflns_number_total     3000
_reflns_number_gt     1894
_reflns_threshold_expression     'I > 2\s(I)'
_refine_ls_structure_factor_coef     Fsqd
_refine_ls_matrix_type     full
_refine_ls_R_factor_all     0.1533
_refine_ls_R_factor_gt     0.0952
_refine_ls_wR_factor_gt     0.2332
_refine_ls_wR_factor_ref     0.2838
_refine_ls_goodness_of_fit_ref     1.037
_refine_ls_restrained_S_all     1.037
_refine_ls_number_reflns     3000
_refine_ls_number_parameters     232
_refine_ls_number_restraints     1
_refine_ls_hydrogen_treatment     constr
_refine_ls_weighting_scheme     calc
_refine_ls_weighting_details
                      'w=1/[\s^2^(Fo^2^)+(0.1706P)^2^] where P=(Fo^2^+2Fc^2^)/3'
_atom_sites_solution_hydrogens     geom
_atom_sites_solution_primary     dual
_atom_sites_solution_secondary     ?
_refine_ls_shift/su_max     0.000
_refine_ls_shift/su_mean     0.000
_refine_diff_density_max     1.082
_refine_diff_density_min     -0.560
_refine_ls_extinction_method     none
_refine_ls_extinction_coef     .
_refine_ls_abs_structure_details
;
Flack <i>x</i> determined using 528 quotients
[(<i>I</i>^+^)-(<i>I</i>^-^)]/[(<i>I</i>^+^)+(<i>I</i>^-^)]
(Parsons <i>et al.</i>,  2013)
;
_refine_ls_abs_structure_Flack     0.3(2)
loop_
    _atom_type_symbol
    _atom_type_description
    _atom_type_scat_dispersion_real
    _atom_type_scat_dispersion_imag
    _atom_type_scat_source
    'C' 'C' 0.0033 0.0016
                         'International Tables Vol C Tables 4.2.6.8 and 6.1.1.4'
    'H' 'H' 0.0000 0.0000
                         'International Tables Vol C Tables 4.2.6.8 and 6.1.1.4'
    'O' 'O' 0.0106 0.0060
                         'International Tables Vol C Tables 4.2.6.8 and 6.1.1.4'
    'S' 'S' 0.1246 0.1234
                         'International Tables Vol C Tables 4.2.6.8 and 6.1.1.4'
_computing_data_collection
;
APEX5 (Bruker, 2019)
;
_computing_cell_refinement
;
SAINT V8.40A (Bruker, 2019)
;
_computing_data_reduction
;
SAINT V8.40A (Bruker, 2019)
;
_computing_structure_solution
;
<i>SHELXT2014/5</i> (Sheldrick, 2015a)
;
_computing_structure_refinement
;
<i>SHELXL2025/1</i> (Sheldrick, 2015b)
;
_computing_molecular_graphics
;
Olex2 1.5 (Dolomanov <i>et al.</i>,  2009), DIAMOND (Pennington,
1999)
;
_computing_publication_material
;
Olex2 1.5 (Dolomanov <i>et al.</i>,  2009), PLATON (Spek, 2020)
;
loop_
    _atom_site_type_symbol
    _atom_site_label
    _atom_site_fract_x
    _atom_site_fract_y
    _atom_site_fract_z
    _atom_site_U_iso_or_equiv
    _atom_site_adp_type
    _atom_site_calc_flag
    _atom_site_occupancy
    _atom_site_disorder_assembly
    _atom_site_disorder_group
    S S1 0.1500(4) 0.6686(6) 0.42114(13) 0.0341(7) Uani d 1 . .
    O O3 0.7284(9) 0.6422(15) 0.7946(3) 0.0290(17) Uani d 1 . .
    O O5 0.2840(9) 1.1285(14) 0.8075(3) 0.0307(18) Uani d 1 . .
    O O2 1.4443(10) 0.7383(14) 0.9875(4) 0.0338(19) Uani d 1 . .
    H H2 1.455877 0.842373 1.015966 0.051 Uiso calc 1 . .
    O O1 1.3744(10) 0.4339(13) 0.8997(4) 0.0344(18) Uani d 1 . .
    H H1 1.328777 0.326151 0.876010 0.052 Uiso calc 1 . .
    O O6 0.3923(11) 0.2151(16) 0.6316(4) 0.040(2) Uani d 1 . .
    H H6 0.281819 0.208826 0.611833 0.060 Uiso calc 1 . .
    O O7 -0.0686(9) 0.6616(19) 0.4402(3) 0.044(2) Uani d 1 . .
    O O4 0.0868(11) 0.9060(15) 0.7183(4) 0.039(2) Uani d 1 . .
    H H4 0.110142 1.006989 0.746933 0.059 Uiso calc 1 . .
    C C8 1.2725(15) 0.7742(18) 0.9529(5) 0.026(2) Uani d 1 . .
    C C2 0.4218(15) 0.9746(19) 0.8028(5) 0.029(2) Uani d 1 . .
    C C3 0.5968(16) 0.9797(19) 0.8422(5) 0.028(2) Uani d 1 . .
    H H3 0.613272 1.103081 0.872606 0.034 Uiso calc 1 . .
    C C15 0.5642(14) 0.6218(19) 0.7539(5) 0.028(2) Uani d 1 . .
    C C1 0.4081(15) 0.7865(19) 0.7581(5) 0.027(2) Uani d 1 . .
    C C5 0.9248(14) 0.8020(18) 0.8774(5) 0.026(2) Uani d 1 . .
    C C6 0.9677(15) 0.9718(19) 0.9236(5) 0.031(2) Uani d 1 . .
    H H6A 0.877755 1.098973 0.929489 0.038 Uiso calc 1 . .
    C C9 1.2322(14) 0.6052(18) 0.9063(5) 0.028(2) Uani d 1 . .
    C C7 1.1419(15) 0.957(2) 0.9614(5) 0.028(2) Uani d 1 . .
    H H7 1.170055 1.074020 0.992951 0.033 Uiso calc 1 . .
    C C4 0.7407(16) 0.8147(17) 0.8377(5) 0.027(2) Uani d 1 . .
    C C10 1.0600(14) 0.618(2) 0.8688(5) 0.032(3) Uani d 1 . .
    H H10 1.033488 0.501847 0.836968 0.039 Uiso calc 1 . .
    C C14 0.5649(15) 0.436(2) 0.7119(5) 0.030(2) Uani d 1 . .
    H H14 0.676190 0.332721 0.709358 0.036 Uiso calc 1 . .
    C C11 0.2402(15) 0.750(2) 0.7166(6) 0.033(3) Uani d 1 . .
    C C13 0.3934(16) 0.406(2) 0.6728(5) 0.032(2) Uani d 1 . .
    C C17 0.2812(16) 0.694(3) 0.4955(6) 0.043(3) Uani d 1 . .
    H H17A 0.258720 0.850210 0.513707 0.065 Uiso calc 1 . .
    H H17B 0.424791 0.671107 0.488408 0.065 Uiso calc 1 . .
    H H17C 0.232927 0.574415 0.525507 0.065 Uiso calc 1 . .
    C C12 0.2344(17) 0.565(2) 0.6751(6) 0.040(3) Uani d 1 . .
    H H12 0.121274 0.543977 0.647397 0.048 Uiso calc 1 . .
    C C16 0.2299(19) 0.368(2) 0.4044(6) 0.042(3) Uani d 1 . .
    H H16A 0.194864 0.266227 0.440778 0.063 Uiso calc 1 . .
    H H16B 0.375277 0.364226 0.398410 0.063 Uiso calc 1 . .
    H H16C 0.162438 0.310979 0.365127 0.063 Uiso calc 1 . .
loop_
    _atom_site_aniso_label
    _atom_site_aniso_U_11
    _atom_site_aniso_U_22
    _atom_site_aniso_U_33
    _atom_site_aniso_U_12
    _atom_site_aniso_U_13
    _atom_site_aniso_U_23
    S1 0.0286(13) 0.0364(15) 0.0373(14) -0.0047(13) -0.0010(9) 0.0028(14)
    O3 0.020(3) 0.037(4) 0.030(3) 0.004(4) -0.005(2) -0.005(4)
    O5 0.022(3) 0.037(5) 0.033(4) 0.010(3) -0.008(3) -0.003(4)
    O2 0.026(4) 0.040(5) 0.035(4) -0.001(3) -0.012(3) -0.007(3)
    O1 0.029(4) 0.018(4) 0.055(5) 0.009(3) -0.010(3) -0.008(4)
    O6 0.030(4) 0.051(6) 0.039(4) -0.006(4) -0.008(3) -0.009(4)
    O7 0.022(4) 0.069(6) 0.040(4) -0.015(5) -0.002(3) 0.006(5)
    O4 0.032(4) 0.036(5) 0.051(5) 0.013(4) -0.009(3) -0.011(4)
    C8 0.029(5) 0.023(5) 0.025(5) -0.002(4) -0.006(4) 0.002(5)
    C2 0.024(5) 0.024(6) 0.037(6) -0.001(4) -0.005(4) 0.004(5)
    C3 0.033(6) 0.019(5) 0.034(6) 0.004(4) -0.001(4) 0.000(5)
    C15 0.027(5) 0.032(6) 0.023(5) 0.004(5) -0.007(3) 0.002(5)
    C1 0.021(5) 0.029(6) 0.033(6) 0.002(4) -0.002(4) 0.001(5)
    C5 0.017(5) 0.026(6) 0.036(6) -0.005(4) -0.007(4) 0.001(5)
    C6 0.021(5) 0.024(6) 0.049(7) 0.003(4) 0.005(4) -0.006(5)
    C9 0.021(5) 0.028(6) 0.036(6) 0.003(4) 0.000(4) 0.000(5)
    C7 0.035(6) 0.027(6) 0.022(5) 0.007(5) 0.001(4) -0.003(5)
    C4 0.042(6) 0.013(5) 0.025(6) -0.004(4) -0.004(4) -0.005(4)
    C10 0.024(5) 0.047(7) 0.026(5) 0.012(5) -0.004(4) 0.001(5)
    C14 0.024(5) 0.027(6) 0.040(6) 0.007(4) -0.006(4) -0.009(5)
    C11 0.025(6) 0.034(6) 0.038(6) 0.001(4) -0.003(4) -0.003(5)
    C13 0.030(6) 0.031(6) 0.034(6) -0.004(5) -0.003(4) -0.006(5)
    C17 0.038(6) 0.049(8) 0.043(6) 0.009(6) -0.002(5) 0.006(7)
    C12 0.027(6) 0.049(7) 0.043(7) 0.010(5) -0.007(5) 0.002(6)
    C16 0.047(7) 0.035(7) 0.045(7) 0.001(6) -0.009(5) -0.011(6)
_geom_special_details
;
 All esds (except the esd in the dihedral angle between two l.s. planes)
 are estimated using the full covariance matrix.  The cell esds are taken
 into account individually in the estimation of esds in distances, angles
 and torsion angles; correlations between esds in cell parameters are only
 used when they are defined by crystal symmetry.  An approximate (isotropic)
 treatment of cell esds is used for estimating esds involving l.s. planes.
;
loop_
    _geom_bond_atom_site_label_1
    _geom_bond_atom_site_label_2
    _geom_bond_site_symmetry_2
    _geom_bond_distance
    _geom_bond_publ_flag
    S1 O7 . 1.518(7) ?
    S1 C17 . 1.768(12) ?
    S1 C16 . 1.831(13) ?
    O3 C15 . 1.380(11) ?
    O3 C4 . 1.330(12) ?
    O5 C2 . 1.276(12) ?
    O2 H2 . 0.8400 ?
    O2 C8 . 1.359(12) ?
    O1 H1 . 0.8400 ?
    O1 C9 . 1.370(12) ?
    O6 H6 . 0.8400 ?
    O6 C13 . 1.382(14) ?
    O4 H4 . 0.8400 ?
    O4 C11 . 1.356(13) ?
    C8 C9 . 1.389(15) ?
    C8 C7 . 1.372(14) ?
    C2 C3 . 1.416(14) ?
    C2 C1 . 1.420(15) ?
    C3 H3 . 0.9500 ?
    C3 C4 . 1.348(14) ?
    C15 C1 . 1.406(14) ?
    C15 C14 . 1.370(15) ?
    C1 C11 . 1.419(15) ?
    C5 C6 . 1.388(15) ?
    C5 C4 . 1.472(14) ?
    C5 C10 . 1.395(14) ?
    C6 H6A . 0.9500 ?
    C6 C7 . 1.397(14) ?
    C9 C10 . 1.382(14) ?
    C7 H7 . 0.9500 ?
    C10 H10 . 0.9500 ?
    C14 H14 . 0.9500 ?
    C14 C13 . 1.405(14) ?
    C11 C12 . 1.362(17) ?
    C13 C12 . 1.398(15) ?
    C17 H17A . 0.9800 ?
    C17 H17B . 0.9800 ?
    C17 H17C . 0.9800 ?
    C12 H12 . 0.9500 ?
    C16 H16A . 0.9800 ?
    C16 H16B . 0.9800 ?
    C16 H16C . 0.9800 ?
loop_
    _geom_angle_atom_site_label_1
    _geom_angle_atom_site_label_2
    _geom_angle_atom_site_label_3
    _geom_angle_site_symmetry_1
    _geom_angle_site_symmetry_3
    _geom_angle
    _geom_angle_publ_flag
    O7 S1 C17 . . 104.0(5) ?
    O7 S1 C16 . . 107.9(6) ?
    C17 S1 C16 . . 95.7(6) ?
    C4 O3 C15 . . 121.0(8) ?
    C8 O2 H2 . . 109.5 ?
    C9 O1 H1 . . 109.5 ?
    C13 O6 H6 . . 109.5 ?
    C11 O4 H4 . . 109.5 ?
    O2 C8 C9 . . 114.6(9) ?
    O2 C8 C7 . . 125.5(9) ?
    C7 C8 C9 . . 119.9(9) ?
    O5 C2 C3 . . 122.2(9) ?
    O5 C2 C1 . . 121.9(9) ?
    C3 C2 C1 . . 115.9(9) ?
    C2 C3 H3 . . 119.0 ?
    C4 C3 C2 . . 122.0(10) ?
    C4 C3 H3 . . 119.0 ?
    O3 C15 C1 . . 119.3(9) ?
    C14 C15 O3 . . 116.4(9) ?
    C14 C15 C1 . . 124.3(9) ?
    C15 C1 C2 . . 120.2(9) ?
    C15 C1 C11 . . 116.5(10) ?
    C11 C1 C2 . . 123.3(9) ?
    C6 C5 C4 . . 120.9(9) ?
    C6 C5 C10 . . 119.0(9) ?
    C10 C5 C4 . . 120.1(9) ?
    C5 C6 H6A . . 119.7 ?
    C5 C6 C7 . . 120.5(9) ?
    C7 C6 H6A . . 119.7 ?
    O1 C9 C8 . . 115.9(9) ?
    O1 C9 C10 . . 123.7(10) ?
    C10 C9 C8 . . 120.4(10) ?
    C8 C7 C6 . . 120.0(10) ?
    C8 C7 H7 . . 120.0 ?
    C6 C7 H7 . . 120.0 ?
    O3 C4 C3 . . 121.6(9) ?
    O3 C4 C5 . . 112.5(9) ?
    C3 C4 C5 . . 125.9(9) ?
    C5 C10 H10 . . 119.9 ?
    C9 C10 C5 . . 120.2(10) ?
    C9 C10 H10 . . 119.9 ?
    C15 C14 H14 . . 121.6 ?
    C15 C14 C13 . . 116.8(9) ?
    C13 C14 H14 . . 121.6 ?
    O4 C11 C1 . . 118.7(10) ?
    O4 C11 C12 . . 120.6(10) ?
    C12 C11 C1 . . 120.7(10) ?
    O6 C13 C14 . . 116.8(9) ?
    O6 C13 C12 . . 122.2(10) ?
    C12 C13 C14 . . 121.0(11) ?
    S1 C17 H17A . . 109.5 ?
    S1 C17 H17B . . 109.5 ?
    S1 C17 H17C . . 109.5 ?
    H17A C17 H17B . . 109.5 ?
    H17A C17 H17C . . 109.5 ?
    H17B C17 H17C . . 109.5 ?
    C11 C12 C13 . . 120.6(11) ?
    C11 C12 H12 . . 119.7 ?
    C13 C12 H12 . . 119.7 ?
    S1 C16 H16A . . 109.5 ?
    S1 C16 H16B . . 109.5 ?
    S1 C16 H16C . . 109.5 ?
    H16A C16 H16B . . 109.5 ?
    H16A C16 H16C . . 109.5 ?
    H16B C16 H16C . . 109.5 ?
loop_
    _geom_torsion_atom_site_label_1
    _geom_torsion_atom_site_label_2
    _geom_torsion_atom_site_label_3
    _geom_torsion_atom_site_label_4
    _geom_torsion_site_symmetry_1
    _geom_torsion_site_symmetry_2
    _geom_torsion_site_symmetry_3
    _geom_torsion_site_symmetry_4
    _geom_torsion
    _geom_torsion_publ_flag
    O3 C15 C1 C2 . . . . 1.4(15) ?
    O3 C15 C1 C11 . . . . -177.7(9) ?
    O3 C15 C14 C13 . . . . 176.4(10) ?
    O5 C2 C3 C4 . . . . 179.0(9) ?
    O5 C2 C1 C15 . . . . 179.3(10) ?
    O5 C2 C1 C11 . . . . -1.8(16) ?
    O2 C8 C9 O1 . . . . -2.9(13) ?
    O2 C8 C9 C10 . . . . 178.6(10) ?
    O2 C8 C7 C6 . . . . -178.6(10) ?
    O1 C9 C10 C5 . . . . -178.3(9) ?
    O6 C13 C12 C11 . . . . 179.6(10) ?
    O4 C11 C12 C13 . . . . 179.4(11) ?
    C8 C9 C10 C5 . . . . 0.0(15) ?
    C2 C3 C4 O3 . . . . 2.1(16) ?
    C2 C3 C4 C5 . . . . -178.4(10) ?
    C2 C1 C11 O4 . . . . 1.7(16) ?
    C2 C1 C11 C12 . . . . -179.2(10) ?
    C3 C2 C1 C15 . . . . -1.1(14) ?
    C3 C2 C1 C11 . . . . 177.8(10) ?
    C15 O3 C4 C3 . . . . -1.9(14) ?
    C15 O3 C4 C5 . . . . 178.6(8) ?
    C15 C1 C11 O4 . . . . -179.3(9) ?
    C15 C1 C11 C12 . . . . -0.2(16) ?
    C15 C14 C13 O6 . . . . -178.5(9) ?
    C15 C14 C13 C12 . . . . 2.8(17) ?
    C1 C2 C3 C4 . . . . -0.6(15) ?
    C1 C15 C14 C13 . . . . -2.8(16) ?
    C1 C11 C12 C13 . . . . 0.4(17) ?
    C5 C6 C7 C8 . . . . 0.1(15) ?
    C6 C5 C4 O3 . . . . 177.7(9) ?
    C6 C5 C4 C3 . . . . -1.8(16) ?
    C6 C5 C10 C9 . . . . 0.8(15) ?
    C9 C8 C7 C6 . . . . 0.7(15) ?
    C7 C8 C9 O1 . . . . 177.7(9) ?
    C7 C8 C9 C10 . . . . -0.8(15) ?
    C4 O3 C15 C1 . . . . 0.1(14) ?
    C4 O3 C15 C14 . . . . -179.1(9) ?
    C4 C5 C6 C7 . . . . 179.5(10) ?
    C4 C5 C10 C9 . . . . -179.6(10) ?
    C10 C5 C6 C7 . . . . -0.9(15) ?
    C10 C5 C4 O3 . . . . -1.9(14) ?
    C10 C5 C4 C3 . . . . 178.6(10) ?
    C14 C15 C1 C2 . . . . -179.5(10) ?
    C14 C15 C1 C11 . . . . 1.5(16) ?
    C14 C13 C12 C11 . . . . -1.7(18) ?
loop_
    _geom_hbond_atom_site_label_D
    _geom_hbond_atom_site_label_H
    _geom_hbond_atom_site_label_A
    _geom_hbond_site_symmetry_A
    _geom_hbond_distance_DH
    _geom_hbond_distance_HA
    _geom_hbond_distance_DA
    _geom_hbond_angle_DHA
    O1 H1 O5 1_645 0.84 1.83 2.649(11) 163
    O2 H2 O1 2_857 0.84 2.14 2.846(11) 142
    O2 H2 O2 2_857 0.84 2.35 2.989(11) 133
    O4 H4 O5 . 0.84 1.79 2.626(10) 170
    O6 H6 O7 2_546 0.84 1.79 2.626(10) 170
    C3 H3 O1 1_465 0.95 2.54 3.220(13) 129
    C10 H10 O3 . 0.95 2.35 2.682(11) 100
    C16 H16C O4 2_546 0.98 2.44 3.293(15) 145
    C17 H17A O7 2_556 0.98 2.39 3.308(18) 156
_shelx_space_group_comment
;
The symmetry employed for this shelxl refinement is uniquely defined
by the following loop, which should always be used as a source of
symmetry information in preference to the above space-group names.
They are only intended as comments.
;
_shelx_estimated_absorpt_T_min     0.971
_shelx_estimated_absorpt_T_max     0.990
_shelx_hkl_file
;
   1   0   0  244.78   22.10
   1   0   0  259.77   20.70
  -1   0   0  238.88   20.40
  -2   0   0  481.55   41.30
   2   0   0  503.85   45.10
   2   0   0  535.25   42.50
   3   0   0    2.30    5.40
   3   0   0   19.70   21.70
  -3   0   0   -1.00    3.40
  -4   0   0   43.90   11.00
   4   0   0   54.69   17.50
   4   0   0   80.29   16.10
   5   0   0   52.89   15.00
   5   0   0   47.00   17.70
  -5   0   0   54.99   14.30
   6   0   0 1102.09  289.57
   6   0   0 1128.89  103.49
   7   0   0  203.38   37.30
   8   0   0  -10.30   16.00
   0  -1   0    4.20    3.00
   0   1   0    3.10    2.50
  -1  -1   0  363.36   32.60
  -1  -1   0  310.27   32.60
   1  -1   0  427.56   29.30
   1   1   0  348.27   31.40
   1   1   0  333.17   31.90
  -2  -1   0  425.56   37.70
  -2  -1   0  429.06   41.60
   2  -1   0  481.35   36.70
  -2   1   0  456.25   35.80
   2   1   0  426.96   40.90
   2   1   0  369.16   39.80
  -3  -1   0   32.90    9.30
   3  -1   0   33.60    9.00
  -3  -1   0   34.70   15.50
  -3   1   0   37.40    8.50
   3   1   0   41.10   12.70
   3   1   0   39.30   19.50
   4  -1   0  367.16   40.90
   4  -1   0  361.76   37.30
  -4  -1   0  367.26   37.50
   4   1   0  397.96   43.80
  -4   1   0  364.66   35.60
   4   1   0  383.96   43.70
   5  -1   0   83.89   19.10
   5  -1   0   84.29   22.30
  -5  -1   0  140.59   22.10
   5   1   0  118.09   32.30
   5   1   0   83.79   23.50
  -5   1   0  125.99   18.40
   6  -1   0  392.46   49.70
   6  -1   0  299.97   40.30
   6   1   0  238.78   58.59
   7  -1   0   28.80   14.70
   7   1   0   34.30   20.50
   8  -1   0    0.70   14.30
   8   1   0  -72.99   46.50
   0  -2   0  988.00   77.79
   0   2   0 1015.80   77.39
   1  -2   0  212.98   21.00
  -1  -2   0  252.07   23.80
  -1  -2   0  195.48   23.80
   1   2   0  203.88   21.10
   1   2   0  214.18   23.00
  -2  -2   0  828.02   75.29
  -2  -2   0  885.51   78.79
   2  -2   0  847.62   68.89
   2   2   0  855.31   77.19
   2   2   0  959.30   71.89
  -3  -2   0  130.69   20.10
   3  -2   0  123.19   16.50
  -3  -2   0   86.79   20.70
   3   2   0   94.79   20.40
  -4  -2   0  178.38   26.10
  -4  -2   0  240.28   33.00
   4  -2   0  180.48   23.30
   4   2   0  180.58   33.60
   4   2   0  143.19   28.60
  -4   2   0  149.79   20.50
  -5  -2   0  157.18   27.40
   5  -2   0  162.78   27.10
   5  -2   0  179.78   26.70
   5   2   0  197.18   38.40
  -5   2   0  191.08   26.00
   6  -2   0   40.20   18.30
   6  -2   0    3.00   14.70
   6   2   0  -35.90   17.90
   7  -2   0   72.49   20.40
   7   2   0   61.99   31.40
   8   2   0    6.10   23.80
   0  -3   0    3.50    3.90
   0  -3   0    9.30    6.30
   0   3   0    1.50    4.50
  -1  -3   0  161.78   21.30
   1  -3   0  129.49   18.00
  -1  -3   0  135.89   18.90
   1   3   0  151.88   18.80
  -1   3   0  144.19   16.40
   2  -3   0 1189.38   90.09
   2  -3   0 1102.39   89.29
  -2  -3   0 1219.78   99.39
  -2  -3   0  926.81   96.59
   2   3   0 1074.19   92.09
   2   3   0 1188.58   89.69
  -3  -3   0   50.29   16.90
  -3  -3   0   41.60   18.10
   3  -3   0   30.90    9.80
   3  -3   0   44.30   11.20
   3   3   0   48.50   12.30
   3   3   0   18.50   11.70
  -4  -3   0  173.18   30.40
   4  -3   0  144.89   23.10
  -4  -3   0  184.98   32.50
   4   3   0  195.78   28.60
   4   3   0  221.88   51.29
   5  -3   0  126.59   25.30
   5  -3   0  120.99   25.10
   6  -3   0   46.90   18.60
   6  -3   0   74.09   19.80
   6   3   0   39.20   22.60
   7  -3   0   -9.60   11.50
   7   3   0  -21.10   22.10
   0  -4   0  603.04   56.29
   0  -4   0  697.53   58.79
   0   4   0  672.93   56.59
   1  -4   0  140.79   20.70
  -1  -4   0  182.78   23.00
  -1  -4   0  231.48   43.50
  -1   4   0  152.68   18.90
   1   4   0  126.69   20.20
   2  -4   0  170.38   23.60
  -2  -4   0  156.38   32.70
  -2  -4   0  187.78   27.60
   2   4   0  162.18   24.20
   3  -4   0   -0.60    8.70
   3  -4   0   14.70    8.90
  -3  -4   0   26.10   12.60
  -3  -4   0   14.30   17.70
   3   4   0   16.00   13.10
   3   4   0   11.90    9.30
   4  -4   0  418.06   43.10
   4  -4   0  369.86   42.50
  -4  -4   0  404.46   49.99
   4   4   0  415.46   51.69
   4   4   0  344.27   43.10
   5  -4   0   40.30   16.30
   5  -4   0   76.49   17.80
   5  -4   0   40.90   21.80
   5   4   0   81.99   19.90
   6  -4   0   23.00   19.90
   6  -4   0   38.60   17.30
   6  -4   0   21.40   16.00
   6   4   0   18.20   16.20
   0  -5   0    8.00   20.90
   0   5   0    9.00    8.90
  -1  -5   0  128.69   24.50
   1  -5   0   46.60   29.60
   1  -5   0  110.79   19.50
  -1  -5   0  116.39   21.80
   1   5   0  119.49   21.10
  -2  -5   0  114.49   31.70
   2  -5   0  108.89   19.60
  -2  -5   0  131.09   25.90
   2   5   0  124.69   24.70
  -3  -5   0   83.79   23.00
   3  -5   0   58.29   16.00
   3  -5   0   48.90   15.80
   3   5   0   33.70   19.20
  -4  -5   0    3.70   13.80
   4  -5   0   11.60   13.30
   4  -5   0   23.40   13.00
   4   5   0   28.50   12.50
   5  -5   0  222.48   35.10
   5  -5   0  202.48   34.30
   5  -5   0  183.18   35.10
   5   5   0  158.78   28.80
   0  -6   0  254.97   36.60
   0   6   0  302.47   35.20
  -1  -6   0   74.69   19.80
   1   6   0   70.99   18.50
   2  -6   0   -5.60   10.50
  -2  -6   0    3.50   11.50
   2   6   0  -10.50   15.40
   3  -6   0   20.30   12.60
   3  -6   0   14.80   12.30
  -3  -6   0   33.00   16.90
   4  -6   0   19.60   12.10
   0  -7   0   -0.60   13.20
   0   7   0   15.50   18.20
  -1  -7   0   13.10   18.40
   1  -7   0   -2.80   24.00
   1   7   0    2.10   23.00
   8   0  -1    0.80   15.00
   7   0  -1   47.50   18.60
   6   0  -1  310.67   76.09
   6   0  -1  325.57   47.40
   5   0  -1   43.30   14.80
  -5   0   1   37.00   14.60
   5   0  -1   56.99   19.80
   4   0  -1   11.30    8.50
  -4   0   1   13.50    7.80
   4   0  -1    7.90    7.10
  -3   0   1   17.80    7.00
   3   0  -1   22.10    7.90
  -2   0   1  807.62   65.09
   2   0  -1  772.12   62.59
   2   0  -1  764.42   65.69
  -2   0   1  825.92   62.49
   1   0  -1 2075.19  148.79
  -1   0   1 2006.60  146.99
   1   0  -1 2057.59  147.09
  -1   0   1 1897.21  148.09
  -1   0  -1   69.79    7.80
   1   0   1   70.99    7.90
  -2   0  -1   22.80    6.40
   2   0   1   26.00    7.70
   3   0   1 1105.29   87.49
  -3   0  -1  888.91   81.09
   3   0   1 1054.39   81.59
   4   0   1  473.75   49.70
  -4   0  -1  423.26   42.20
   4   0   1  524.85   46.50
   5   0   1   12.40   11.60
  -5   0  -1   20.50    9.00
   6   0   1   17.60   13.30
   7   0   1  114.39   30.20
   8   0   1    0.80   21.30
   8  -1  -1   21.10   22.80
   8   1  -1  -15.10   54.49
   7  -1  -1   54.19   20.20
   7   1  -1   18.90   20.10
   6  -1  -1  240.18   39.30
   6  -1  -1  270.27   43.00
   6   1  -1  147.79   36.10
   5  -1  -1  336.67   37.70
   5  -1  -1  323.77   42.20
  -5  -1   1  362.86   39.20
   5   1  -1  375.46   45.30
  -5   1   1  290.37   50.49
   5   1  -1  362.86   52.79
  -4  -1   1  645.54   55.29
   4  -1  -1  639.54   55.39
   4  -1  -1  602.34   58.39
   4   1  -1  640.24   63.29
  -4   1   1  524.95   51.89
   4   1  -1  631.74   58.69
  -3  -1   1  513.45   46.20
  -3  -1   1  578.54   67.49
   3  -1  -1  494.15   45.60
   3  -1  -1  562.14   49.80
  -3   1   1  497.75   44.60
   3   1  -1  551.14   55.69
   3   1  -1  548.35   52.49
   2  -1  -1  998.50   74.49
  -2  -1   1 1002.10   75.69
  -2  -1   1 1048.90   80.69
  -2   1   1  968.10   73.79
   2   1  -1  812.82   76.69
   2   1  -1  943.41   79.49
  -1  -1   1  621.94   50.19
  -1  -1   1  636.44   51.19
   1   1  -1  632.84   50.49
   1   1  -1  549.05   49.40
   0  -1  -1  815.72   61.39
   0  -1   1  794.62   63.29
   0   1  -1  808.52   62.99
   0   1   1  880.81   61.29
  -1  -1  -1  247.28   25.00
   1  -1   1  243.18   21.00
  -1  -1  -1  290.07   26.90
   1   1   1  261.17   23.30
   1   1   1  255.77   24.20
   2  -1   1  105.29   12.10
  -2  -1  -1   90.79   14.50
  -2   1  -1  109.29   11.70
   2   1   1   71.79   14.50
   2   1   1   64.59   15.50
   3  -1   1  580.94   49.60
  -3  -1  -1  575.24   50.29
  -3   1  -1  584.54   51.29
   3   1   1  585.04   55.29
   4  -1   1  488.35   52.09
   4  -1   1  618.44   50.49
  -4  -1  -1  531.55   48.80
  -4   1  -1  512.85   46.60
   4   1   1  476.55   53.49
   4   1   1  542.35   56.09
   5  -1   1  285.07   37.90
   5  -1   1  286.57   33.70
  -5  -1  -1  313.37   35.90
  -5   1  -1  304.37   32.20
   5   1   1  250.37   41.80
   5   1   1  230.98   41.60
   6  -1   1  676.63   65.19
   6  -1   1  602.74   70.69
   6   1   1  605.84   88.29
   7  -1   1   40.30   15.30
   7   1   1    5.20   19.20
   8  -1   1   24.60   17.00
   8   1   1   15.50   65.89
   8  -2  -1   14.60   20.50
   8   2  -1   32.90   29.00
   7  -2  -1   34.90   15.00
   7   2  -1    8.30   21.90
   6  -2  -1  169.98   33.30
   6  -2  -1  203.48   30.50
   5  -2  -1  179.68   27.60
   5  -2  -1  164.68   28.30
  -5  -2   1  214.58   30.20
   5   2  -1  182.18   36.30
  -5   2   1  230.28   26.20
   5   2  -1   96.49   32.00
  -4  -2   1  386.66   39.50
   4  -2  -1  313.17   36.50
  -4  -2   1  475.15   48.20
   4  -2  -1  336.67   35.50
  -4   2   1  338.97   33.80
   4   2  -1  295.17   40.30
   4   2  -1  309.87   43.60
   3  -2  -1  413.46   36.00
  -3  -2   1  373.26   42.80
  -3  -2   1  392.46   38.30
   3   2  -1  311.17   39.30
  -2  -2   1  316.27   35.00
  -2  -2   1  266.47   60.49
   2  -2  -1  329.57   29.20
   2   2  -1  303.77   32.00
   2   2  -1  267.67   56.49
   1  -2  -1  224.68   20.80
  -1  -2   1  245.08   25.80
  -1  -2   1  209.28   25.10
   1   2  -1  228.48   24.30
   1   2  -1  218.68   21.50
   0  -2  -1 1082.19   88.99
   0  -2   1 1207.88   91.39
   0  -2   1 1107.59   88.09
   0   2   1 1226.68   88.59
   0   2  -1 1253.97   90.59
  -1  -2  -1  404.86   39.80
  -1  -2  -1  465.25   39.00
   1  -2   1  428.66   39.00
  -1   2  -1  461.65   37.30
   1   2   1  407.36   38.40
   1   2   1  484.45   38.20
   2  -2   1  314.17   30.00
  -2  -2  -1  333.77   35.20
   2  -2   1  345.17   28.80
  -2  -2  -1  278.37   36.10
   2   2   1  280.17   32.50
   2   2   1  299.97   30.50
  -3  -2  -1  190.88   24.90
   3  -2   1  151.58   33.50
  -3  -2  -1  131.29   23.50
   3   2   1  120.99   22.40
  -4  -2  -1  575.74   52.89
   4  -2   1  590.94   50.49
  -4   2  -1  474.25   46.30
   4   2   1  556.64   60.39
   4   2   1  504.65   55.79
  -5  -2  -1  118.09   24.40
   5  -2   1  154.18   23.20
   5  -2   1  141.89   25.80
   5   2   1   73.49   28.10
  -5   2  -1  103.69   36.40
   5   2   1  175.08   36.10
   6  -2   1    9.20   14.70
   6  -2   1   -3.40   29.00
   6   2   1  -14.70   22.10
   7  -2   1   12.40   13.20
   7   2   1    4.40   21.00
   8  -2   1   46.00   32.70
   8   2   1  -19.90   24.30
   7  -3  -1   23.80   13.70
   7   3  -1   -9.80   24.60
   6  -3  -1   -1.30   14.20
   6  -3  -1   -6.00   10.10
   6   3  -1   17.20   22.00
  -5  -3   1  136.19   62.49
   5  -3  -1  141.39   22.70
   5  -3  -1  120.69   25.30
   5   3  -1  103.09   47.20
  -4  -3   1   96.79   26.60
   4  -3  -1   97.29   18.90
  -4  -3   1  113.29   25.40
   4   3  -1  121.69   29.30
  -3  -3   1  271.07   34.40
  -3  -3   1  264.87   33.40
   3  -3  -1  203.58   25.10
   3  -3  -1  182.98   23.50
   3   3  -1  203.78   29.90
  -2  -3   1  382.16   47.30
  -2  -3   1  494.65   46.80
   2  -3  -1  444.96   38.30
   2   3  -1  412.36   42.40
   2   3  -1  370.86   38.30
  -1  -3   1  485.85   47.90
   1  -3  -1  504.65   43.10
  -1  -3   1  551.94   47.50
   1   3  -1  514.75   47.10
   0  -3   1  190.88   23.60
   0  -3  -1  217.88   21.70
   0  -3  -1  203.38   20.80
   0  -3   1  155.58   21.50
   0   3  -1  197.58   22.00
   0   3   1  181.48   19.80
  -1  -3  -1  184.28   23.70
  -1  -3  -1  188.78   25.20
   1  -3   1  249.08   26.90
   1   3   1  249.97   24.90
  -1   3  -1  277.37   24.50
   2  -3   1  175.28   25.00
  -2  -3  -1  195.28   31.50
   2  -3   1  197.48   24.20
  -3  -3  -1    5.50    9.90
   3  -3   1   10.50    7.10
  -3  -3  -1   19.20   16.60
   3  -3   1   12.60    8.40
   3   3   1   13.80    9.00
   3   3   1   13.70   10.00
   4  -3   1   40.30   11.60
  -4  -3  -1    3.20   12.10
   4   3   1   33.60   14.10
   4   3   1   -5.40   32.10
   5  -3   1   26.10   12.80
   5   3   1    5.50   27.30
   6  -3   1   38.30   15.10
   6  -3   1   51.19   18.20
   6   3   1   33.50   21.40
   7  -3   1  -12.60   11.10
   7   3   1   15.60   22.00
   6  -4  -1   22.90   14.40
   6  -4  -1   42.40   15.50
   6  -4  -1   16.30   32.00
   6   4  -1   12.30   16.60
   5  -4  -1   76.29   16.60
   5  -4  -1   65.59   17.90
   5  -4  -1   79.09   19.00
  -5  -4   1   62.49   23.30
   5   4  -1   79.59   20.40
   4  -4  -1  109.39   29.00
   4  -4  -1  106.19   21.30
  -4  -4   1   70.49   23.00
   4   4  -1   95.09   27.80
   4   4  -1   62.09   16.50
   3  -4  -1   15.20    8.50
  -3  -4   1   16.90   10.40
   3  -4  -1   13.60    9.70
  -3  -4   1    7.60   19.70
   3   4  -1   -1.80    7.50
   3   4  -1    4.50   12.50
  -2  -4   1  186.68   27.90
  -2  -4   1  163.98   31.80
   2  -4  -1  234.18   24.00
   2   4  -1  147.49   25.50
  -1  -4   1   51.99   13.70
  -1  -4   1  117.39   20.80
   1  -4  -1   89.69   14.60
   1   4  -1   74.49   16.00
   0  -4   1  329.27   36.90
   0  -4  -1  309.37   32.70
   0  -4   1  381.76   34.10
   0  -4  -1  347.77   33.80
   0   4  -1  314.27   43.80
   0   4   1  308.07   32.00
  -1  -4  -1   89.89   17.80
  -1  -4  -1  101.99   18.30
   1  -4   1  103.79   18.90
  -1   4  -1  128.09   17.10
   1   4   1   84.79   16.60
   2  -4   1    0.80    8.90
  -2  -4  -1   11.10    9.00
   2   4   1    4.30    8.20
   3  -4   1  174.38   23.90
  -3  -4  -1  203.78   30.50
   3  -4   1  149.99   24.60
  -3  -4  -1  118.39   35.90
   3   4   1  157.48   23.80
   3   4   1  196.68   29.80
   4  -4   1  213.48   30.00
   4  -4   1  200.68   31.70
   4   4   1  224.18   56.89
   4   4   1  277.17   37.50
   5  -4   1   18.60   11.80
   5  -4   1    8.00   12.80
   5   4   1   18.30   11.20
   6  -4   1   -0.30   18.30
   6  -4   1   31.40   15.50
   6  -4   1   45.00   16.30
   6   4   1   32.20   16.40
   5  -5  -1   28.60   18.80
   5  -5  -1   57.59   17.80
   5  -5  -1   17.50   14.70
   5   5  -1   78.09   19.50
  -4  -5   1   72.79   22.20
   4  -5  -1   24.00   14.50
   4  -5  -1   70.19   16.60
   4   5  -1   38.20   14.40
   3  -5  -1   53.39   14.40
  -3  -5   1   10.80   14.50
   3  -5  -1   39.00   13.30
   2  -5  -1   34.70   11.50
  -2  -5   1   37.30   25.60
  -2  -5   1   27.20   14.20
   2   5  -1   27.90   15.90
  -1  -5   1  180.88   28.80
   1  -5  -1  218.68   23.40
  -1  -5   1  167.38   53.49
   1   5  -1  147.29   25.70
   0  -5   1  317.87   37.20
   0  -5  -1  304.87   37.30
   0  -5  -1  322.87   34.90
   0  -5   1  398.96   40.20
   0   5   1  312.17   39.00
   0   5  -1  367.96   37.90
   1  -5   1  120.09   20.00
  -1  -5  -1  119.59   22.60
   1  -5   1  150.78   28.60
  -1  -5  -1  100.69   21.70
  -1   5  -1  138.99   19.90
   1   5   1  152.18   22.10
   2  -5   1   52.99   14.30
  -2  -5  -1   44.70   15.50
  -2  -5  -1   23.50   29.10
   2   5   1   53.29   15.70
   3  -5   1   20.30    9.80
   3  -5   1   -4.30   19.60
  -3  -5  -1   18.30   11.30
   3   5   1   31.10   15.70
   4  -5   1   27.90   15.00
   4  -5   1   45.30   18.10
   4   5   1   23.90   12.30
   5  -5   1  138.89   29.20
   5  -5   1  181.08   32.50
   5   5   1  224.18   31.70
  -4  -6   1   -7.20   14.20
   4  -6  -1   14.10   14.30
  -3  -6   1   14.30   15.50
   3  -6  -1   18.20   12.20
  -2  -6   1   47.50   17.20
   2  -6  -1   41.80   12.20
   2   6  -1   40.90   18.90
   1  -6  -1   79.69   16.70
  -1  -6   1  100.49   23.50
   1   6  -1   72.89   19.30
   0  -6   1  227.08   34.80
   0  -6  -1  280.17   35.00
   0   6   1  306.97   33.40
   0   6  -1  259.67   34.70
   1  -6   1  166.18   28.40
  -1  -6  -1  202.68   28.60
   1   6   1  182.68   29.30
  -2  -6  -1    4.60   10.80
   2  -6   1   22.40   18.00
   2   6   1    1.70   17.20
   3  -6   1   47.00   14.80
   3  -6   1   26.30   17.20
   4  -6   1   17.40   15.90
   4  -6   1    6.70   11.50
   1  -7  -1   81.59   21.70
  -1  -7   1   96.39   28.70
   1   7  -1   79.79   26.70
   0  -7   1    2.50   15.60
   0  -7  -1   -4.90   13.20
   0   7  -1   30.90   19.00
   0   7   1    4.40   16.60
  -1  -7  -1   38.90   19.20
   1  -7   1   20.10   17.70
   1   7   1   38.10   23.30
   8   0  -2  -20.50   13.70
   7   0  -2   82.59   24.10
   6   0  -2  965.70  120.39
   5   0  -2  137.19   23.50
  -5   0   2   99.39   37.70
   5   0  -2  180.18   33.70
  -4   0   2  108.79   16.90
   4   0  -2   82.69   16.30
   4   0  -2  147.49   28.70
  -3   0   2    6.30    5.70
   3   0  -2   13.50    6.70
  -3   0   2   15.80    8.60
   3   0  -2    3.60   19.20
   2   0  -2   86.09   12.70
  -2   0   2  107.69   15.50
   2   0  -2   97.79   16.00
  -2   0   2  103.39   13.00
   1   0  -2  674.53   54.59
  -1   0   2  733.33   54.79
  -1   0   2  699.83   56.49
   1   0  -2  792.72   57.19
   0   0   2  118.49   18.20
   0   0  -2   98.69   12.40
   1   0   2 2539.85  196.18
  -1   0  -2 2827.42  195.38
  -2   0  -2  137.09   15.60
   2   0   2  169.98   17.50
   3   0   2  876.51   66.99
  -3   0  -2  719.63   66.39
   4   0   2  371.36   41.00
  -4   0  -2  328.67   33.90
   4   0   2  363.36   37.80
   5   0   2  436.46   45.70
  -5   0  -2  378.56   39.40
   5   0   2  384.06   50.89
   6   0   2   84.49   23.90
   7   0   2   50.39   22.50
   8   0   2   -4.70   18.80
   8  -1  -2   83.19   46.70
   8   1  -2   61.49   35.20
   7  -1  -2   44.30   18.30
   7   1  -2   50.79   24.00
   6  -1  -2  318.77  103.09
   6  -1  -2  370.36   52.39
   6   1  -2  438.46   54.39
   5  -1  -2   25.50   10.60
   5  -1  -2   24.20   13.90
  -5  -1   2   31.50   11.70
  -5   1   2   21.20   14.20
   5   1  -2   24.40   12.60
   5   1  -2   36.10   22.20
   4  -1  -2  337.07   34.10
  -4  -1   2  296.37   37.90
  -4  -1   2  341.27   34.40
   4   1  -2  326.37   41.10
  -4   1   2  292.97   31.70
   4   1  -2  313.57   35.70
   3  -1  -2  351.46   36.70
  -3  -1   2  335.27   33.90
   3  -1  -2  349.17   37.20
   3   1  -2  387.26   41.10
   3   1  -2  415.26   43.20
  -3   1   2  358.66   33.10
   2  -1  -2  205.98   22.30
  -2  -1   2  205.28   26.80
   2  -1  -2  264.87   24.90
  -2  -1   2  255.17   24.00
   2   1  -2  241.38   28.00
   2   1  -2  284.47   25.60
  -2   1   2  248.48   22.40
  -1  -1   2 3329.57  253.67
   1  -1  -2 3443.66  252.27
  -1  -1   2 3772.82  257.47
   1   1  -2 3378.16  256.37
   0  -1   2 3150.88  230.68
   0  -1   2 2980.20  226.58
   0   1  -2 3212.58  230.18
   0   1   2 3200.08  226.68
  -1  -1  -2  329.77   28.30
   1  -1   2  295.37   26.60
   1  -1   2  287.67   23.70
   1   1   2  306.77   27.30
   1   1   2  274.67   25.80
   2  -1   2  522.55   43.40
  -2  -1  -2  537.25   47.90
  -2   1  -2  603.14   43.10
   2   1   2  552.74   48.20
   2   1   2  454.05   47.60
   3  -1   2  147.79   18.20
  -3  -1  -2  149.88   19.00
  -3   1  -2  129.49   26.10
   3   1   2  148.69   21.90
   4  -1   2   40.60   11.30
  -4  -1  -2   26.30   10.40
  -4   1  -2   25.30    8.10
   4   1   2   31.40   12.20
   4   1   2   21.40   14.50
  -5  -1  -2  125.19   22.20
   5  -1   2  109.09   23.90
   5  -1   2  114.99   20.60
   5   1   2   76.79   26.30
  -5   1  -2  114.69   18.40
   5   1   2   97.19   25.10
   6  -1   2  230.68   66.79
   6  -1   2  243.38   34.30
   6   1   2  194.78   54.79
   7  -1   2   28.00   15.60
   7   1   2    9.10   19.60
   8  -1   2   94.89   26.00
   8   1   2   60.29   64.19
   7  -2  -2   19.20   12.70
   7   2  -2   45.00   24.00
   6  -2  -2    3.20   10.00
   6  -2  -2   -9.80   14.60
   6   2  -2  -12.80   18.80
   5  -2  -2   56.49   14.70
   5  -2  -2   40.90   13.20
  -5  -2   2   57.19   17.30
  -5  -2   2   35.10   14.50
   5   2  -2   49.70   21.20
   5   2  -2    3.10   19.10
  -5   2   2   33.10   11.60
  -4  -2   2  297.37   39.00
  -4  -2   2  300.37   33.00
   4  -2  -2  263.37   30.20
   4  -2  -2  208.88   29.30
   4   2  -2  282.77   39.50
   4   2  -2  229.38   35.90
   3  -2  -2  121.89   17.20
   3  -2  -2  117.99   17.50
  -3  -2   2  207.78   28.30
   3   2  -2   98.29   21.70
  -2  -2   2   77.49   21.10
  -2  -2   2   65.99   15.80
   2  -2  -2   94.49   12.90
   2   2  -2   44.20   12.20
  -1  -2   2   89.19   17.20
  -1  -2   2   72.59   15.60
   1  -2  -2   61.99    8.20
   1   2  -2   80.19   13.80
   0  -2   2  617.64   52.09
   0  -2   2  625.64   47.40
   0  -2  -2  571.94   47.70
   0   2   2  586.94   46.80
   0   2  -2  634.24   51.09
  -1  -2  -2  385.96   35.50
  -1  -2  -2  355.26   36.80
   1   2   2  472.05   36.60
   1   2   2  412.36   35.60
   2  -2   2 1911.11  143.69
  -2  -2  -2 1563.34  148.29
   2  -2   2 1856.11  140.09
  -2  -2  -2 2013.00  148.69
   2   2   2 1982.70  146.19
   2   2   2 1910.91  142.89
   3  -2   2  197.98   22.50
  -3  -2  -2  264.37   30.30
   3   2   2  164.28   26.30
   3   2   2  242.38   29.20
  -4  -2  -2  147.59   23.50
   4  -2   2  149.39   20.60
  -4   2  -2  159.28   19.10
   4   2   2  146.29   29.90
   5  -2   2   75.79   17.50
  -5  -2  -2   72.99   19.70
  -5   2  -2   87.89   17.50
   5   2   2   75.49   24.60
   5   2   2   20.80   22.20
   6  -2   2   74.29   21.90
   6  -2   2   73.59   20.00
   6   2   2   56.09   29.10
   7  -2   2  112.19   27.00
   7   2   2  116.69   40.90
   7  -3  -2   16.10   12.10
   7   3  -2  -11.50   26.70
   6  -3  -2   34.00   15.40
   6  -3  -2   43.50   31.00
   6   3  -2   20.80   19.10
   5  -3  -2   16.60   11.60
   5  -3  -2    9.30   10.10
  -5  -3   2   17.90   47.50
   5   3  -2    6.70   22.10
  -4  -3   2  162.58   34.80
   4  -3  -2  180.18   25.90
  -4  -3   2  181.78   33.00
   4  -3  -2  165.58   23.50
   4   3  -2  205.88   33.90
   4   3  -2  266.97   35.30
   3  -3  -2  393.66   37.00
   3  -3  -2  337.37   33.10
  -3  -3   2  358.86   40.20
  -3  -3   2  374.36   44.00
   3   3  -2  384.26   42.40
   3   3  -2  277.17   35.50
  -2  -3   2   58.79   15.70
  -2  -3   2   20.00   12.20
   2   3  -2   47.20   12.60
   2   3  -2   48.40   11.10
   1  -3  -2  853.01   68.59
  -1  -3   2  938.51   76.99
  -1  -3   2  882.31   77.29
   1   3  -2  925.61   75.99
   0  -3   2 1308.17   98.09
   0  -3  -2 1092.09   92.19
   0  -3   2 1171.78   92.09
   0   3   2 1229.48   91.79
   0   3  -2 1197.88   95.39
   1  -3   2  242.58   29.50
  -1  -3  -2  336.57   28.50
  -1  -3  -2  192.18   26.20
  -1   3  -2  271.87   26.70
   1   3   2  250.97   26.50
   2  -3   2   54.69   11.00
   2  -3   2   64.99   15.00
  -2  -3  -2   74.69   20.70
  -2  -3  -2   42.20   17.80
   2   3   2   64.59   14.60
   2   3   2   51.09   12.50
   3  -3   2   69.19   12.30
   3  -3   2   60.09   15.40
  -3  -3  -2   62.89   20.30
   3   3   2   36.50   13.40
   3   3   2   46.60   13.90
   4  -3   2   73.69   17.50
  -4  -3  -2   73.49   20.90
   4  -3   2   69.69   15.10
   4   3   2   61.89   15.50
   5  -3   2  216.88   29.90
   5   3   2  213.28   40.10
   6  -3   2   86.29   24.30
   6  -3   2   93.99   22.80
   6   3   2   62.59   26.20
   7  -3   2   39.90   16.80
   7   3   2   17.40   24.70
   6  -4  -2   73.49   23.30
   6  -4  -2   72.19   23.40
   6  -4  -2   75.89   20.20
   6   4  -2   60.39   22.00
   5  -4  -2   99.49   22.20
   5  -4  -2  102.89   19.40
   5  -4  -2   84.99   18.00
  -5  -4   2   86.59   26.90
   5   4  -2   56.49   18.50
  -4  -4   2   40.10   17.50
   4   4  -2   57.19   15.40
   3  -4  -2   30.30   11.60
  -3  -4   2   33.00   15.20
   3  -4  -2   13.00    9.60
  -3  -4   2  -16.90   41.30
   3   4  -2   43.50   12.60
   3   4  -2   38.40   25.80
   2  -4  -2  154.38   17.50
  -2  -4   2  102.19   27.50
  -2  -4   2  150.28   27.20
   2   4  -2  147.09   24.60
   1  -4  -2   53.59   10.60
  -1  -4   2   52.59   15.70
  -1  -4   2   43.90   14.30
   1   4  -2   59.69   14.50
   0  -4   2  108.49   17.50
   0  -4   2  144.49   23.10
   0  -4  -2  155.78   18.60
   0  -4  -2  121.59   18.40
   0   4   2  144.29   17.50
   0   4  -2  126.09   19.80
  -1  -4  -2  368.96   40.10
  -1  -4  -2  408.46   41.20
   1  -4   2  473.15   44.80
   1   4   2  376.66   47.90
  -1   4  -2  485.75   44.70
  -2  -4  -2    9.80   13.70
   2  -4   2   21.00   11.80
  -2  -4  -2   24.40   11.60
   2   4   2    3.20    8.80
   3  -4   2   67.09   16.50
   3  -4   2   47.60   12.60
  -3  -4  -2   36.00   14.50
   3   4   2   24.80   10.30
   3   4   2   34.20   14.50
   4  -4   2  136.49   24.50
   4  -4   2   98.99   20.00
   4   4   2   89.39   29.80
   4   4   2  109.19   25.70
   5  -4   2  144.99   24.50
   5  -4   2   98.19   25.00
   5   4   2   83.99   21.70
   6  -4   2   52.09   18.80
   6  -4   2   49.40   16.80
   6  -4   2    7.20   22.90
   6   4   2   35.60   18.00
   5  -5  -2   63.69   18.90
  -5  -5   2   -3.10   16.50
   5  -5  -2   30.70   15.30
   5  -5  -2   -2.00   17.10
   5   5  -2   45.30   16.60
   4  -5  -2   51.89   16.20
  -4  -5   2   84.99   26.90
   4  -5  -2   78.49   16.50
   4  -5  -2  103.79   22.00
   4   5  -2   70.39   17.30
   3  -5  -2   48.00   14.80
  -3  -5   2   60.39   21.20
   3   5  -2   60.09   21.50
  -2  -5   2   56.39   19.10
  -2  -5   2   97.39   29.60
   2   5  -2   28.30   20.80
   1  -5  -2  239.28   25.20
  -1  -5   2  240.38   38.20
  -1  -5   2  280.97   36.40
   1   5  -2  196.98   32.20
   0  -5   2   60.09   18.70
   0  -5   2   67.49   15.70
   0  -5  -2   99.99   19.00
   0  -5  -2   85.69   16.00
   0   5  -2   59.49   15.20
   0   5   2   92.29   17.10
  -1  -5  -2   13.80    9.20
  -1  -5  -2    5.80    9.80
   1  -5   2    8.50    8.70
   1  -5   2   10.70   11.50
   1   5   2    1.40    9.20
  -1   5  -2    9.30    9.10
   2  -5   2   30.70   11.80
  -2  -5  -2    5.30    9.80
   2   5   2   -1.00    9.70
   3  -5   2   99.39   20.00
   3  -5   2   43.20   14.20
   3   5   2   61.19   20.90
   4  -5   2  -11.50   12.90
   4  -5   2   24.30   10.90
   4   5   2   34.40   14.50
   5  -5   2    7.50   13.70
   5  -5   2   23.90   16.60
   5   5   2   45.40   16.40
   4  -6  -2    6.20   14.30
  -4  -6   2   34.40   21.00
   3  -6  -2   15.90   12.40
  -3  -6   2   30.40   17.10
  -2  -6   2    8.10   14.70
   2   6  -2   44.70   22.20
  -1  -6   2   20.20   15.90
   1  -6  -2   43.90   10.50
   1   6  -2   43.30   24.30
   0  -6   2   53.89   17.50
   0  -6   2  112.89   46.80
   0  -6  -2   80.19   19.80
   0   6   2   64.29   15.50
   0   6  -2   67.89   19.60
  -1  -6  -2  151.78   25.10
   1  -6   2  194.98   32.30
   1  -6   2  260.07   45.50
   1   6   2  141.79   24.90
   2  -6   2   55.09   18.30
   2   6   2   54.09   35.20
   3  -6   2   20.60   13.80
   3  -6   2   23.50   12.40
   4  -6   2   41.00   16.10
   4  -6   2   60.09   21.50
  -1  -7   2   81.39   21.50
   1   7  -2   97.09   48.00
   0  -7   2   13.20   17.40
   0   7  -2   24.80   26.60
   1  -7   2   34.50   18.40
   1   7   2   37.80   20.60
   8   0  -3   80.59   42.00
   7   0  -3   -8.70    9.60
   6   0  -3  -17.80   14.20
   5   0  -3   -4.50    6.90
  -5   0   3  -16.20   12.00
  -4   0   3  248.78   27.80
   4   0  -3  297.47   37.10
   4   0  -3  234.28   28.10
   3   0  -3  573.64   50.59
  -3   0   3  573.84   53.39
  -3   0   3  616.74   50.59
  -2   0   3 3304.97  234.18
  -2   0   3 3058.69  236.38
   2   0  -3 3113.89  237.48
   2   0  -3 3246.48  234.18
  -1   0   3   34.00    7.70
  -1   0   3   30.00    5.70
   1   0  -3   41.00    8.60
   1   0  -3   31.50    5.80
   0   0  -3   98.09   11.70
   0   0   3  102.39   11.50
  -1   0  -3  477.75   35.70
   1   0   3  403.66   36.30
  -2   0  -3  555.84   48.00
   2   0   3  666.13   51.09
   3   0   3  597.34   50.69
  -3   0  -3  515.25   61.69
   4   0   3   18.40   10.70
  -4   0  -3   31.50    8.50
   4   0   3   31.10   12.30
   5   0   3  497.25   52.89
  -5   0  -3  504.95   46.80
   5   0   3  283.87  101.79
   6   0   3   22.30   19.60
   7   0   3   -1.80   16.70
   8   0   3    9.80   22.30
   8  -1  -3   37.40   37.90
   8   1  -3    7.10   23.50
   7  -1  -3  138.29   28.50
   7   1  -3  127.79   31.00
   6  -1  -3   97.39   24.00
   6  -1  -3  114.29   31.40
   6   1  -3  173.58   32.20
  -5  -1   3  106.29   20.70
   5  -1  -3  109.89   21.00
   5  -1  -3  121.39   26.70
   5   1  -3  138.29   33.00
   5   1  -3  123.19   22.50
  -5   1   3  116.09   19.50
   4  -1  -3  653.93   57.49
  -4  -1   3  625.64   62.99
  -4  -1   3  660.43   57.49
   4  -1  -3  640.74   61.09
   4   1  -3  643.54   58.49
  -4   1   3  605.24   55.19
   4   1  -3  643.44   64.09
  -3  -1   3   32.10    9.20
   3  -1  -3   28.50   10.80
   3  -1  -3   16.80    8.00
  -3  -1   3   25.10   12.10
   3   1  -3   27.00   12.90
  -3   1   3   31.10    7.80
   3   1  -3   76.49   26.80
  -2  -1   3   93.19   17.70
  -2  -1   3  110.59   14.40
   2  -1  -3  136.19   14.50
   2  -1  -3   93.29   14.80
  -2   1   3  125.29   13.50
   2   1  -3   84.89   16.80
   2   1  -3  125.49   15.10
   1  -1  -3  630.94   47.20
  -1  -1   3  595.84   48.50
  -1  -1   3  631.04   52.79
   1   1  -3  580.04   51.79
  -1   1   3  666.33   47.10
   0  -1   3 1978.30  145.79
   0  -1   3 1965.80  150.48
   0   1  -3 2070.79  150.08
   1  -1   3  714.43   58.49
  -1  -1  -3  693.03   57.19
   1  -1   3  688.73   54.19
  -1   1  -3  724.33   53.79
   1   1   3  812.72   57.49
  -2  -1  -3  171.08   22.10
   2  -1   3  177.58   17.20
  -2   1  -3  165.98   16.00
   2   1   3  138.69   20.90
   2   1   3  163.08   20.90
  -3  -1  -3 1128.99   96.39
   3  -1   3 1287.17   96.09
  -3   1  -3 1216.18   94.19
   3   1   3 1121.99  100.29
   3   1   3 1484.25  131.59
   4  -1   3  272.27   28.50
  -4  -1  -3  210.78   26.90
   4   1   3  286.17   34.10
  -4   1  -3  246.28   25.10
   4   1   3  185.98   34.10
  -5  -1  -3  605.74   53.39
   5  -1   3  493.05   50.99
  -5   1  -3  530.55   48.00
   5   1   3  388.66   59.19
   5   1   3  523.35   59.79
   6  -1   3   76.59   19.60
   6   1   3   86.49   31.30
  -6   1  -3   78.99   33.90
   7  -1   3   66.99   20.70
   7   1   3   36.70   27.20
   8  -1   3   16.80   17.70
   8   1   3   21.50   61.69
   7  -2  -3    9.80   10.00
   7   2  -3  -33.80   17.90
   6  -2  -3   61.29   22.40
   6  -2  -3   57.79   18.10
   6   2  -3   60.49   25.30
   5  -2  -3  226.98   31.30
   5  -2  -3  233.58   32.90
  -5  -2   3  191.18   35.30
  -5  -2   3  242.88   33.60
   5   2  -3  136.09   36.80
  -5   2   3  320.07   31.70
   5   2  -3  219.28   41.60
   4  -2  -3  328.57   36.90
   4  -2  -3  345.77   37.40
  -4  -2   3  372.46   45.10
  -4  -2   3  385.76   39.20
   4   2  -3  308.77   42.60
   4   2  -3  421.36   47.80
   3  -2  -3  123.89   18.10
   3  -2  -3  159.58   19.40
  -3  -2   3  121.29   18.70
  -3  -2   3  142.29   25.00
   3   2  -3  149.88   25.10
   3   2  -3  150.78   23.30
  -2  -2   3  246.08   31.40
   2  -2  -3  259.97   23.70
   2  -2  -3  269.17   26.20
   2   2  -3  264.87   31.50
  -1  -2   3  428.26   44.70
  -1  -2   3  427.06   44.00
   1   2  -3  552.54   40.50
   1   2  -3  530.75   45.10
   0  -2   3  893.01   71.19
   0  -2   3  826.92   64.69
   0   2   3  804.32   63.79
   0   2  -3  888.51   69.79
   1  -2   3 1067.99   98.19
  -1  -2  -3 1469.95   97.39
  -1   2  -3 1323.87   97.59
   1   2   3 1136.29   95.89
   2  -2   3   80.39   15.30
   2  -2   3   92.09   11.50
   2   2   3   87.59   16.80
   2   2   3   71.39   21.10
  -3  -2  -3    1.80    9.70
   3  -2   3    6.60    5.30
   3   2   3   -6.60    7.00
   3   2   3    7.30    8.30
  -3   2  -3    4.70    4.10
   4  -2   3   86.19   15.90
  -4  -2  -3  114.99   20.60
   4   2   3  163.18   27.20
  -4   2  -3   80.19   14.10
   4   2   3  101.29   24.50
  -5  -2  -3 1504.15  123.09
   5  -2   3 1479.35  119.29
  -5   2  -3 1482.05  115.49
   5   2   3 1663.73  132.29
   5   2   3 1117.79  129.09
   6  -2   3  125.59   24.90
   6   2   3  127.99   38.00
   7  -2   3   65.89   20.50
   7   2   3   96.59   38.20
   7  -3  -3    3.70   12.40
   7   3  -3   -3.80   21.30
   6  -3  -3    5.00   15.20
   6  -3  -3   16.00   13.80
   6   3  -3   -9.20   17.40
  -5  -3   3    5.20   14.70
   5  -3  -3   26.10   11.40
   5  -3  -3   -2.90    9.20
   5   3  -3   25.00   24.50
  -4  -3   3  114.09   35.70
   4  -3  -3  125.59   20.40
  -4  -3   3  129.29   29.20
   4   3  -3   93.59   25.80
  -3  -3   3  179.68   25.80
   3  -3  -3  198.78   23.40
   3  -3  -3  165.78   19.00
  -3  -3   3  206.68   31.80
   3  -3  -3  142.49   18.60
   3   3  -3  166.38   27.70
   3   3  -3  189.48   25.70
  -2  -3   3   58.49   17.50
  -2  -3   3   50.99   16.30
   2  -3  -3   45.90    8.30
   2   3  -3   52.79   14.60
   2   3  -3   50.19   11.40
  -1  -3   3   90.19   19.60
   1   3  -3   59.19   14.80
   0  -3   3  730.33   63.29
   0  -3   3  654.03   56.69
   0  -3  -3  656.93   55.99
   0   3   3  722.53   55.29
   0   3  -3  792.92   63.09
  -1  -3  -3   52.29   12.40
  -1  -3  -3   74.19   13.50
  -2  -3  -3  127.09   24.60
   2  -3   3  123.99   21.60
   2  -3   3  132.79   16.60
   2   3   3  149.88   20.60
   2   3   3  139.69   19.60
   3  -3   3  107.89   16.20
   3  -3   3   97.29   19.80
  -3  -3  -3  140.29   30.80
   3   3   3  133.89   21.70
   3   3   3  137.69   21.10
   4  -3   3  104.39   21.80
  -4  -3  -3  104.49   27.50
   4  -3   3   94.59   18.50
   4   3   3  148.19   24.00
   5  -3   3  120.29   23.40
   5   3   3  212.08   32.40
   6  -3   3   -1.20   10.40
   6   3   3   17.60   16.60
   7  -3   3   15.80   12.80
   7   3   3   15.90   23.20
  -6  -4   3   64.59   25.50
   6  -4  -3   43.50   18.80
   6  -4  -3   61.49   24.40
   6  -4  -3   55.49   18.60
   6   4  -3   19.80   19.50
   5  -4  -3   25.50   14.20
   5  -4  -3   37.80   15.90
  -5  -4   3   28.50   20.20
   5  -4  -3   33.00   12.10
   5   4  -3    6.00   12.80
   4  -4  -3  125.69   17.60
   4  -4  -3   99.19   18.60
  -4  -4   3  108.29   32.00
  -4  -4   3  113.89   30.20
   4  -4  -3  129.49   23.90
   4   4  -3   92.29   19.70
   3  -4  -3   79.09   11.40
  -3  -4   3   63.59   22.10
   3  -4  -3   69.49   13.70
   3  -4  -3   85.49   17.60
  -3  -4   3   34.30   23.70
   3   4  -3   54.99   21.60
   3   4  -3   63.79   14.30
  -2  -4   3  437.76   57.59
  -2  -4   3  570.94   58.69
   2   4  -3  552.24   55.19
   2   4  -3  539.25   47.80
  -1  -4   3    4.50   10.00
  -1  -4   3   -5.40   10.10
   1   4  -3    7.50    7.90
   0  -4  -3  101.09   18.10
   0  -4  -3  158.68   17.60
   0  -4   3  186.48   20.10
   0  -4   3  145.69   24.90
   0   4  -3  169.08   22.10
   0   4   3  117.79   16.20
  -1  -4  -3   26.60    9.40
   1  -4   3   64.89   21.90
   1   4   3   23.20    8.50
  -1   4  -3   37.40   10.40
  -2  -4  -3   64.69   16.70
   2  -4   3   80.49   14.80
   2  -4   3   72.09   22.20
  -2  -4  -3   70.09   37.80
   2   4   3   82.19   17.00
   3  -4   3   42.70   15.00
  -3  -4  -3   25.00   21.90
   3  -4   3   24.50    9.70
   3   4   3   32.90   14.80
   3   4   3   43.00   13.70
   4  -4   3   56.39   16.80
   4  -4   3   32.30   12.40
   4   4   3   46.70   14.40
   4   4   3   44.20   18.10
   5  -4   3  279.97   40.50
   5  -4   3  212.38   34.40
   5   4   3  293.77   37.50
   6  -4   3   57.59   41.70
   6  -4   3   48.50   17.60
   6   4   3   54.69   21.40
   5  -5  -3    5.60   12.30
   5  -5  -3   10.00   13.80
  -5  -5   3   23.90   22.70
   5   5  -3   35.40   14.50
   4  -5  -3   49.30   16.20
  -4  -5   3   44.80   22.80
   4   5  -3   36.70   12.60
   3  -5  -3    2.70   15.50
  -3  -5   3   38.30   18.10
  -2  -5   3   59.99   30.00
  -2  -5   3   67.89   21.70
   2   5  -3   74.19   22.30
  -1  -5   3  712.33   66.19
  -1  -5   3  513.85   65.79
   1   5  -3  603.04   61.09
   0  -5   3  210.28   26.30
   0  -5   3  225.88   33.90
   0  -5  -3  188.68   27.50
   0  -5  -3  188.58   21.70
   0   5   3  182.58   23.20
   0   5  -3  181.18   28.10
  -1  -5  -3   30.70   14.00
   1  -5   3   39.50   15.30
   1  -5   3   24.20   11.00
  -1  -5  -3   40.30   22.80
  -1   5  -3   51.09   12.90
   1   5   3   25.50   11.50
   2  -5   3    0.00   12.80
   2   5   3   40.10   12.90
   3  -5   3  177.98   28.90
   3  -5   3  153.58   23.20
   3   5   3  141.09   30.30
   4  -5   3   74.59   21.20
   4  -5   3   64.19   15.90
   5  -5   3   47.90   19.20
   5  -5   3   42.80   17.30
   5   5   3   34.50   14.60
  -4  -6   3   33.30   24.30
   4  -6  -3   30.20   16.70
  -3  -6   3   49.99   21.10
   3  -6  -3   15.70   12.80
  -2  -6   3   -1.00   16.40
  -1  -6   3  155.68   31.80
   1   6  -3  116.59   23.80
   0  -6   3  264.57   39.40
   0  -6   3  321.57   40.00
   0   6   3  211.18   35.50
   0   6  -3  265.77   37.30
   1  -6   3  122.69   25.30
   1  -6   3   68.89   21.00
   1   6   3  119.49   23.20
   2  -6   3  -15.60   12.50
   2  -6   3  -13.10   12.50
   2   6   3   -5.20   15.50
   3  -6   3   23.90   20.10
   3  -6   3   11.40   16.30
   4  -6   3   17.30   12.70
   4  -6   3   30.60   16.10
   0  -7   3   -3.70   15.20
   0   7  -3  -20.40   19.20
   1  -7   3   43.90   18.30
   1   7   3   33.80   25.80
   8   0  -4   70.39   38.50
   7   0  -4  630.44   67.69
   6   0  -4   -7.00    8.50
   6   0  -4   12.00   21.00
   5   0  -4    6.70    7.60
   5   0  -4   17.50   13.40
  -5   0   4   -2.00    7.00
   4   0  -4  865.51   76.39
  -4   0   4  891.31   76.09
   4   0  -4  946.81   83.49
  -4   0   4  960.80   80.69
  -3   0   4   60.89   14.60
   3   0  -4   57.49   14.80
  -3   0   4   62.99   11.60
   3   0  -4  110.29   24.80
   2   0  -4   36.70   11.00
   2   0  -4   35.70    8.20
  -2   0   4   49.70    9.40
  -2   0   4   32.10   10.00
  -1   0   4 8588.64  628.54
  -1   0   4 9082.69  626.24
   1   0  -4 8079.59  625.84
   1   0  -4 8979.80  628.94
   0   0  -4   59.29    9.80
   0   0   4   60.59   10.30
   1   0   4 1857.21  122.09
  -1   0  -4 1425.96  122.19
   2   0   4  241.18   28.00
  -2   0  -4  310.17   25.40
  -3   0  -4 1004.60  102.09
   3   0   4 1342.27   97.69
  -4   0  -4   10.20    6.50
   4   0   4    9.50    9.70
   5   0   4  458.85   57.19
   5   0   4  441.06   53.89
  -5   0  -4  489.95   45.60
   6   0   4   55.49   25.00
   7   0   4   -9.90   15.60
   8   0   4   20.20   24.90
   8  -1  -4   -2.20   14.90
   8   1  -4    8.00   18.50
   7  -1  -4   39.00   15.20
   7   1  -4    0.00   13.60
   6  -1  -4  139.79   31.40
   6  -1  -4   64.69   17.80
   6   1  -4   72.59   18.60
  -5  -1   4   17.40   11.70
  -5  -1   4   25.00   12.40
   5  -1  -4   20.90   13.00
   5  -1  -4   12.20    9.20
   5   1  -4   36.70   19.00
   5   1  -4   -6.00    8.00
  -5   1   4    8.20    8.60
   4  -1  -4   37.90   14.60
  -4  -1   4   25.60   10.00
   4  -1  -4   50.69   12.10
  -4  -1   4   39.80   15.70
   4   1  -4   33.30   15.70
  -4   1   4   38.10   10.10
   4   1  -4   30.80   11.50
  -3  -1   4  467.45   41.50
   3  -1  -4  393.46   39.90
  -3  -1   4  468.25   46.80
   3  -1  -4  466.95   44.20
  -3   1   4  434.26   39.60
   3   1  -4  492.45   48.10
   2  -1  -4 1206.98  100.19
  -2  -1   4 1511.45  101.99
   2  -1  -4 1330.37  101.79
  -2  -1   4 1245.38  105.19
   2   1  -4 1236.48  105.79
   2   1  -4 1308.97  100.69
  -2   1   4 1379.46  100.49
  -1  -1   4 5243.28  384.26
   1  -1  -4 5212.98  378.46
  -1  -1   4 4704.63  378.76
   1   1  -4 5400.66  384.06
  -1   1   4 5591.24  378.06
   0  -1   4 3284.47  230.88
   0   1  -4 2909.01  229.58
  -1  -1  -4  135.29   15.70
   1  -1   4  177.18   19.30
   1  -1   4  128.69   12.80
   1   1   4  170.58   16.70
  -1   1  -4  151.78   12.30
  -2  -1  -4  498.55   49.20
   2  -1   4  514.85   42.80
  -2   1  -4  559.74   42.00
   2   1   4  530.55   46.20
   3  -1   4  712.13   59.29
  -3  -1  -4  667.03   60.69
  -3   1  -4  779.32   58.19
   3   1   4  716.63   68.99
   3   1   4  699.33   64.69
   4  -1   4   50.09   12.90
  -4  -1  -4   47.60   12.20
  -4   1  -4   38.00    9.80
   4   1   4   52.39   15.40
   4   1   4   53.69   18.90
  -5  -1  -4  520.35   51.29
   5  -1   4  545.65   50.99
   5   1   4  533.05   58.09
  -5   1  -4  501.35   47.10
   5   1   4  418.06   58.89
   6  -1   4   15.10   12.00
   6   1   4   65.99   27.00
  -6   1  -4    3.00    9.80
   7  -1   4   94.49   24.10
   7   1   4   78.89   33.60
   8  -1   4    3.80   17.40
   8   1   4  -11.50   71.19
   7  -2  -4    9.60   13.30
   7   2  -4   36.50   20.90
   6  -2  -4   17.20   12.90
   6  -2  -4   23.80   18.40
   6   2  -4   31.20   19.70
   5  -2  -4   25.60   12.40
  -5  -2   4   46.40   17.80
  -5  -2   4   32.10   15.20
   5  -2  -4    9.20   14.20
   5   2  -4   50.69   21.10
   5   2  -4   12.00   16.30
  -4  -2   4  729.33   64.69
  -4  -2   4  790.82   73.09
   4  -2  -4  697.83   63.19
   4  -2  -4  673.63   62.79
   4   2  -4  718.83   71.79
   4   2  -4  620.04   69.09
  -3  -2   4  521.15   44.40
  -3  -2   4  476.75   50.79
   3  -2  -4  511.85   43.40
   3  -2  -4  519.45   42.80
   3   2  -4  338.97   45.70
   3   2  -4  368.56   46.90
  -2  -2   4  338.87   57.59
   2  -2  -4  204.98   20.10
  -2  -2   4  212.58   23.60
   2   2  -4  216.18   27.20
  -1  -2   4 1043.80   87.39
  -1  -2   4  993.50   90.59
   1   2  -4 1110.29   90.19
   1   2  -4 1271.87   84.99
   0  -2   4  115.59   12.10
   0  -2   4  127.39   19.70
   0   2   4  121.19   11.70
   0   2  -4  120.99   17.70
  -1  -2  -4  343.47   49.60
   1  -2   4  487.15   44.40
   1   2   4  433.76   38.70
  -1   2  -4  520.15   42.20
   2  -2   4    3.10    7.10
   2  -2   4    5.10    4.30
   2   2   4    4.00    6.60
   2   2   4   18.30    9.40
   3  -2   4    8.80    5.50
  -3  -2  -4    2.30   10.40
   3   2   4    9.90    7.80
   3   2   4    9.10    8.00
  -4  -2  -4   83.89   19.80
   4  -2   4  119.39   17.90
   4   2   4  171.18   28.20
   4   2   4  106.39   23.50
  -4   2  -4  117.19   15.80
   5  -2   4  205.68   27.80
  -5  -2  -4  166.58   30.30
  -5   2  -4  217.18   26.30
   5   2   4  353.36   46.30
   5   2   4  221.78   38.10
   6  -2   4  143.29   28.20
   6   2   4  152.78   38.30
   7  -2   4   36.60   14.80
   7   2   4   64.09   33.30
   7  -3  -4    5.30   13.80
   7   3  -4   -4.90   21.00
  -6  -3   4  109.89   31.40
   6  -3  -4  101.89   24.70
   6  -3  -4   80.79   21.90
   6   3  -4   38.30   25.70
  -5  -3   4  258.27   45.20
   5  -3  -4  237.38   31.00
   5  -3  -4  169.78   65.49
  -4  -3   4   66.59   42.30
   4  -3  -4  110.19   20.50
   4  -3  -4   74.49   15.30
  -4  -3   4   69.09   23.80
   4   3  -4  117.89   26.80
   3  -3  -4   33.20   11.70
  -3  -3   4   51.99   13.90
  -3  -3   4   43.00   17.30
   3   3  -4   37.30   15.40
  -2  -3   4  328.37   39.60
  -2  -3   4  287.67   34.30
   2   3  -4  347.87   31.80
   2   3  -4  284.17   34.40
  -1  -3   4  223.08   33.00
   1   3  -4  160.28   23.90
   0  -3   4  384.96   35.20
   0  -3   4  453.25   43.90
   0   3   4  401.16   33.60
   0   3  -4  441.66   40.50
   1  -3   4 2018.30  153.88
  -1   3  -4 1992.50  150.78
   1   3   4 1826.02  146.79
   2  -3   4  125.19   14.90
  -2  -3  -4   98.29   21.70
   2  -3   4  126.69   24.70
   2   3   4   98.69   18.20
   2   3   4  120.29   18.60
   3  -3   4  125.89   24.40
   3  -3   4  126.59   19.20
  -3  -3  -4   83.69   27.20
   3   3   4  119.79   20.30
   3   3   4  135.59   22.50
   4  -3   4    3.50    9.70
   4  -3   4    2.70    7.70
  -4  -3  -4  -11.80   12.30
   4   3   4   17.60    9.60
   4   3   4   10.20   28.20
   5  -3   4   57.29   14.50
   5   3   4   49.60   17.20
   6   3   4   32.00   18.20
   7  -3   4    7.20   12.50
   7   3   4   15.00   25.60
  -6  -4   4   14.10   16.60
   6  -4  -4  -34.60   19.40
   6  -4  -4    2.40   13.30
   6   4  -4    2.60   15.90
   5  -4  -4   47.30   16.60
   5  -4  -4   55.89   17.50
  -5  -4   4   68.59   25.30
   5  -4  -4   16.90   21.60
   5   4  -4   35.00   17.10
  -4  -4   4  200.18   33.60
   4  -4  -4  123.59   19.10
  -4  -4   4  173.88   68.79
   4  -4  -4  155.38   29.30
   4  -4  -4  156.98   19.10
   4   4  -4  111.89   22.20
   3  -4  -4  119.89   21.70
  -3  -4   4  134.99   26.90
  -3  -4   4  144.99   32.30
   3   4  -4  157.48   29.60
   3   4  -4  108.99   19.20
  -2  -4   4   57.29   20.30
  -2  -4   4  110.19   25.10
   2   4  -4   70.79   13.80
   2   4  -4   71.39   19.30
  -1  -4   4   49.10   16.80
  -1  -4   4   15.90   13.20
   1   4  -4   33.80   12.10
   0  -4   4   40.20    9.90
   0  -4   4   59.39   16.30
   0   4  -4   32.90   11.50
   1  -4   4  213.88   22.80
   1  -4   4  240.18   32.30
  -1  -4  -4  190.08   26.40
   1   4   4  199.78   23.60
  -1   4  -4  220.08   26.50
  -2  -4  -4   88.19   22.00
   2  -4   4   75.39   19.30
   2  -4   4   81.09   14.80
   2   4   4   79.29   16.90
   3  -4   4  118.79   18.30
   3  -4   4   98.29   23.60
  -3  -4  -4   93.39   27.90
   3   4   4  120.09   24.70
   3   4   4  104.19   20.40
   4  -4   4   60.99   20.10
   4  -4   4   47.40   14.90
   4   4   4   65.59   21.60
   4   4   4   69.19   18.10
   5  -4   4  557.64   65.39
   5  -4   4  571.04   58.09
   5   4   4  520.15   59.29
   6  -4   4    7.30   17.60
   6  -4   4   34.30   15.50
   6   4   4   44.90   20.00
   5  -5  -4   37.90   14.00
  -5  -5   4    3.20   20.30
   5  -5  -4   19.10   13.30
   5   5  -4   23.80   14.40
   4  -5  -4   77.49   19.40
  -4  -5   4   50.29   23.70
   4   5  -4   53.99   15.70
  -3  -5   4  252.97   75.99
   3  -5  -4  167.08   26.70
  -3  -5   4  191.58   46.30
  -2  -5   4  104.89   27.70
  -2  -5   4   76.09   33.70
   2   5  -4  112.09   26.70
  -1  -5   4  187.78   35.50
  -1  -5   4  127.19   32.00
   1   5  -4  184.28   30.00
   0  -5  -4   13.40    9.60
   0  -5   4    2.20    9.80
   0  -5   4    4.20   13.70
   0   5   4   20.40    8.10
   0   5  -4  -17.60   10.10
   1  -5   4   72.99   15.10
   1  -5   4   82.39   21.10
  -1   5  -4   62.29   15.80
   1   5   4   49.60   13.50
   2  -5   4   62.99   13.60
   2  -5   4   71.09   20.50
   2   5   4   41.80   15.50
   3  -5   4   75.29   16.30
   3  -5   4   70.99   19.20
   3   5   4   59.79   23.80
   4  -5   4  224.88   37.00
   4  -5   4  286.67   34.50
   5  -5   4   44.90   18.90
   5  -5   4   58.09   18.10
   4  -6  -4    6.70   11.70
  -4  -6   4   11.10   18.50
   3  -6  -4   15.30   12.60
  -3  -6   4   41.50   19.90
  -2  -6   4   76.49   34.70
  -1  -6   4   39.70   18.60
  -1  -6   4   35.80   30.20
   0  -6   4   62.19   20.10
   0  -6   4   43.00   21.60
   0   6  -4   83.49   28.90
   0   6   4   97.29   15.30
   1  -6   4   13.10   14.20
   1  -6   4   44.40   16.30
  -1   6  -4   49.70   15.60
   1   6   4    5.10   11.80
   2  -6   4   18.70   10.60
   2  -6   4   22.50   14.40
   2  -6   4   -8.90   12.40
   2   6   4  -19.00   14.40
   3  -6   4   51.39   15.30
   3  -6   4   42.70   20.40
   3   6   4   35.00   26.70
   4  -6   4   38.40   19.00
   4  -6   4   28.30   13.60
   0  -7   4   59.79   23.20
   8   0  -5   -1.30   14.40
   7   0  -5  500.05   57.29
   6   0  -5   74.79   18.80
   6   0  -5   53.59   54.79
   5   0  -5  114.39   20.40
   5   0  -5  111.19   30.50
  -5   0   5  115.29   22.30
  -4   0   5  271.87   27.80
   4   0  -5  197.88   26.20
  -4   0   5  230.48   30.20
   4   0  -5  208.58   32.40
  -3   0   5  319.27   31.40
   3   0  -5  340.87   36.90
  -3   0   5  305.97   33.80
  -2   0   5  457.15   43.90
   2   0  -5  558.64   46.70
  -2   0   5  516.65   41.90
   2   0  -5  481.05   41.50
  -1   0   5  392.46   33.00
   1   0  -5  422.56   36.70
  -1   0   5  415.76   36.20
   1   0  -5  427.96   33.20
   0   0   5  104.89   15.00
   0   0  -5  127.09   15.40
   1   0   5  196.58   17.30
  -1   0  -5  169.48   18.80
   2   0   5   17.20    8.40
  -2   0  -5   17.30    5.70
  -3   0  -5  444.96   41.50
   4   0   5   90.99   21.90
  -4   0  -5   74.59   13.40
   5   0   5   94.79   25.20
  -5   0  -5   62.19   15.00
   5   0   5   67.39   21.30
   6   0   5   88.89   28.00
   7   0   5  134.69   37.80
   8   0   5   24.10   29.40
   8  -1  -5   24.70   16.80
   8   1  -5    2.80   18.20
   7  -1  -5  161.38   28.90
   7   1  -5  130.09   31.30
   6  -1  -5  160.68   27.20
   6  -1  -5  158.68   31.80
   6   1  -5  103.29   24.00
   5  -1  -5  108.09   20.90
   5  -1  -5  144.09   28.20
  -5  -1   5  134.09   28.40
  -5  -1   5  118.49   22.90
   5   1  -5   97.59   29.90
   5   1  -5  119.49   22.20
  -5   1   5  142.89   22.00
  -4  -1   5  232.48   25.80
   4  -1  -5  193.48   24.50
  -4  -1   5  204.48   30.10
   4  -1  -5  215.08   28.10
   4   1  -5  193.48   25.20
   4   1  -5  172.98   31.20
  -4   1   5  161.68   23.10
   3  -1  -5 1640.44  134.09
  -3  -1   5 1864.91  135.89
   3  -1  -5 1619.54  136.79
  -3  -1   5 1777.42  141.69
   3   1  -5 1615.74  143.39
  -3   1   5 1835.72  134.59
  -3   1   5 1787.02  135.19
   3   1  -5 1904.11  143.09
   2  -1  -5  273.47   26.30
  -2  -1   5  277.27   31.40
   2  -1  -5  264.17   26.40
  -2  -1   5  313.17   27.20
   2   1  -5  272.97   34.20
  -2   1   5  281.27   26.30
   2   1  -5  271.97   26.00
  -1  -1   5 9144.39  687.53
  -1  -1   5 9124.19  682.13
   1  -1  -5 9274.57  682.63
  -1   1   5 9947.00  682.03
   1   1  -5 9999.00  682.03
   1   1  -5 9220.08  687.63
   0  -1   5  387.46   40.50
   0   1  -5  521.15   41.50
   0   1   5  420.26   35.30
   1  -1   5  170.38   15.50
  -1  -1  -5  196.58   18.90
   1  -1   5  196.88   23.40
   1   1   5  193.58   19.00
  -1   1  -5  200.18   15.10
  -2  -1  -5  509.65   54.49
   2  -1   5  607.34   48.40
  -2   1  -5  595.24   47.40
   2   1   5  713.53   52.49
   3  -1   5  616.84   50.09
  -3  -1  -5  587.74   52.49
  -3   1  -5  620.74   48.40
   3   1   5  490.25   54.39
  -4  -1  -5  390.16   41.80
   4  -1   5  515.95   44.00
   4   1   5  358.06   49.90
  -4   1  -5  520.85   41.00
   4   1   5  381.96   46.60
   5  -1   5  973.10   82.89
  -5  -1  -5 1070.39   83.29
   5   1   5  926.41   89.79
   5   1   5  713.83   91.29
  -5   1  -5  962.30   78.39
   6  -1   5   14.20   12.40
   6   1   5  -10.40   20.80
  -6   1  -5   18.10   11.30
   7  -1   5   20.30   16.00
   7   1   5  -22.90   19.00
   8  -1   5   28.20   23.70
   8   1   5  -12.40   34.20
   7  -2  -5   29.20   15.30
   7   2  -5   33.10   24.10
  -6  -2   5   35.40   16.40
   6  -2  -5    8.40   23.00
   6  -2  -5   24.10   14.10
   6   2  -5   -0.70   16.50
   5  -2  -5  163.28   29.70
  -5  -2   5  222.18   35.20
  -5  -2   5  146.49   29.30
   5  -2  -5  162.38   26.30
   5   2  -5  191.98   42.40
   5   2  -5  267.47   39.20
  -4  -2   5  465.75   48.10
   4  -2  -5  515.95   48.50
  -4  -2   5  560.74   58.29
   4  -2  -5  511.75   48.40
   4   2  -5  417.56   52.09
   3  -2  -5   64.19   12.40
  -3  -2   5   76.49   19.90
   3  -2  -5   54.49   12.60
  -3  -2   5   55.99   13.20
   3   2  -5   40.70   15.00
   3   2  -5   58.69   17.30
  -2  -2   5  293.37   35.30
   2  -2  -5  270.17   23.90
  -2  -2   5  307.87   28.10
   2  -2  -5  260.67   27.80
   2   2  -5  275.07   32.80
  -1  -2   5  653.73   58.99
  -1  -2   5  622.14   50.79
   1   2  -5  670.13   50.39
   1   2  -5  544.95   63.59
   0  -2   5 2119.39  162.08
   0  -2   5 2179.38  153.88
   0   2  -5 2121.19  159.98
   0   2   5 1898.61  151.68
   1  -2   5  556.94   42.50
  -1  -2  -5  483.45   46.60
   1  -2   5  583.24   52.79
   1   2   5  564.94   46.60
  -1   2  -5  600.44   49.90
  -2  -2  -5   42.50   13.60
   2  -2   5   36.40   11.90
   2   2   5   24.90    8.40
   2   2   5   18.70   16.00
   3  -2   5   44.10   10.20
  -3  -2  -5   39.40   17.10
   3  -2   5   66.39   16.80
  -3   2  -5   60.39    9.50
   3   2   5   69.89   14.30
   3   2   5   63.79   15.50
  -4  -2  -5  112.29   22.80
   4  -2   5  105.19   17.10
   4   2   5  119.49   24.10
  -4   2  -5  129.39   16.20
   4   2   5  163.68   26.30
   5  -2   5  391.26   44.70
  -5  -2  -5  441.56   51.19
   5   2   5  619.44   60.69
   5   2   5  483.55   56.79
  -5   2  -5  470.15   43.50
   6  -2   5   77.39   18.50
  -6   2  -5   39.50   15.90
   6   2   5   93.19   31.40
   7  -2   5  109.69   26.20
   7   2   5   64.89   33.80
   7  -3  -5    9.20   14.70
   7   3  -5  -25.90   16.50
   6  -3  -5   56.29   18.50
  -6  -3   5   55.49   26.40
   6  -3  -5  111.79   22.60
   6   3  -5   37.00   26.30
   5  -3  -5  477.45   50.29
   5  -3  -5  490.95   55.09
  -5  -3   5  463.65   62.79
   5   3  -5  669.83   73.19
   4  -3  -5   26.00   10.50
   4  -3  -5   26.80   11.20
  -4  -3   5   21.80   30.30
  -4  -3   5   19.30   16.10
   4   3  -5   20.90   16.20
   4   3  -5    7.90   17.10
   3  -3  -5  114.39   14.10
   3  -3  -5  112.89   19.10
  -3  -3   5  128.89   20.10
  -3  -3   5  142.29   30.20
   3   3  -5  133.69   24.80
   3   3  -5  141.49   28.30
  -2  -3   5  140.39   26.30
  -2  -3   5  142.39   19.90
   2   3  -5  139.89   23.60
   2   3  -5  155.58   27.00
  -1  -3   5   28.30   12.90
  -1  -3   5   24.00   10.40
   1   3  -5   17.20    9.20
   0  -3   5   69.49   10.50
   0  -3   5    7.10   23.20
   0   3   5   35.50    6.70
   0   3  -5   30.80   11.30
   1  -3   5  366.36   43.70
  -1   3  -5  318.87   34.40
   2  -3   5  354.76   31.80
  -2  -3  -5  338.97   39.10
   2  -3   5  347.87   40.80
   2   3   5  379.76   36.70
   3  -3   5   16.10    9.90
   3  -3   5   25.60    8.30
  -3  -3  -5    3.10   13.90
   3   3   5   32.10   11.20
   3   3   5    9.80   11.40
   4  -3   5  365.36   45.30
  -4  -3  -5  362.26   50.19
   4  -3   5  437.46   40.10
   4   3   5  310.07   56.89
   4   3   5  424.56   43.90
   5  -3   5  162.88   33.10
   5  -3   5  159.28   24.50
   5   3   5  203.58   31.20
   6  -3   5   26.80   13.90
   6   3   5   38.40   17.90
   7  -3   5   23.70   16.80
   7   3   5   48.00   45.20
  -6  -4   5   -7.70   17.60
   6  -4  -5   14.00   12.00
   6   4  -5    3.20   17.30
   5  -4  -5   14.40   12.60
   5  -4  -5   16.10   10.80
   5  -4  -5    9.20   12.20
  -5  -4   5   21.30   19.00
   5   4  -5  -16.90   12.20
   4  -4  -5    7.90    7.70
   4  -4  -5   24.50   14.50
  -4  -4   5    3.20   14.90
   4  -4  -5   -1.70    7.30
  -4  -4   5   -5.10   19.50
   4   4  -5   20.10   11.90
  -3  -4   5   85.49   25.60
  -3  -4   5   99.69   21.50
   3  -4  -5   60.29   17.10
   3   4  -5   85.49   16.70
   3   4  -5   86.89   22.10
  -2  -4   5  349.87   45.20
  -2  -4   5  339.17   41.70
   2   4  -5  347.17   43.10
   2   4  -5  339.37   33.40
  -1  -4   5  459.35   58.19
  -1  -4   5  680.83   65.29
   1   4  -5  696.73   61.19
   0  -4  -5   16.30    8.40
   0  -4   5    7.80    7.60
   0  -4   5   43.40   14.20
   0   4   5   26.30    6.20
   0   4  -5   17.20   10.30
  -1  -4  -5    7.80    8.70
   1  -4   5   20.70   11.30
   1  -4   5   39.40    7.70
   1   4   5   27.90    8.20
  -1   4  -5   25.10    9.30
   2  -4   5  129.19   24.80
  -2  -4  -5   70.69   20.10
   2   4   5   91.69   17.80
   3  -4   5  115.69   18.10
  -3  -4  -5  282.47   70.49
   3  -4   5  116.29   26.30
   3   4   5  135.79   26.10
   4  -4   5  229.38   33.40
   4  -4   5  216.58   26.80
   4   4   5  183.08   35.50
   4   4   5  125.89   26.20
   5  -4   5   45.50   19.80
   5  -4   5   47.70   15.00
   5   4   5   57.39   18.00
   6  -4   5   62.79   21.00
   6  -4   5   44.70   21.00
   6   4   5   50.59   21.90
   5  -5  -5   26.40   16.90
  -5  -5   5   78.69   28.40
   5   5  -5   27.50   15.20
   4  -5  -5    0.70   10.70
  -4  -5   5    9.40   18.60
   4   5  -5   17.10   11.30
  -3  -5   5  -11.80   16.40
  -3  -5   5   19.10   19.80
   3  -5  -5   31.60   12.30
  -2  -5   5  101.19   27.70
  -2  -5   5   91.29   57.59
   2   5  -5   65.59   23.30
  -1  -5   5   85.69   27.50
  -1  -5   5  174.38   31.60
   1   5  -5   68.89   29.50
   0  -5   5  162.78   32.40
   0  -5   5  121.09   23.80
   0   5  -5  130.29   24.60
   0   5   5  123.19   16.60
   1  -5   5   50.09   13.10
   1  -5   5   50.09   17.70
  -1   5  -5   54.69   14.30
   1   5   5   32.90   16.50
   2  -5   5   54.79   13.50
   2  -5   5   80.09   21.10
   2   5   5   60.09   16.60
   3  -5   5   80.49   22.40
   3  -5   5  111.69   19.30
   3   5   5   69.49   35.70
   4  -5   5   62.39   22.70
   4  -5   5   49.30   15.10
   5  -5   5   53.89   36.60
   5   5   5   68.29   20.90
  -4  -6   5    7.40   20.50
   4  -6  -5   34.80   15.70
  -3  -6   5   29.10   20.80
   3  -6  -5   11.40   12.90
  -2  -6   5    8.70   16.60
  -1  -6   5   42.70   22.20
  -1  -6   5   69.79   26.80
   1   6  -5   64.89   35.20
   0  -6   5  180.18   35.50
   0  -6   5  180.38   34.50
   0   6  -5  166.08   32.40
   1  -6   5   11.00   16.80
   1  -6   5   -2.80   14.30
   1   6   5   20.40   10.20
  -1   6  -5   -2.40   13.30
   2  -6   5  133.09   28.30
   2  -6   5  133.79   24.30
   2  -6   5  126.39   22.30
   2   6   5  111.09   24.70
   3  -6   5   -6.70   14.90
   3  -6   5    3.30   10.40
   3   6   5   23.40   20.10
   4  -6   5   10.90   14.20
   4  -6   5   13.10   20.20
   8   0  -6   36.00   16.90
   7   0  -6   22.70   14.40
   6   0  -6  103.39   88.19
  -5   0   6   12.80   10.50
   5   0  -6   14.70   15.10
   5   0  -6    6.40    8.20
  -5   0   6   13.90    9.20
  -4   0   6 1032.20   89.49
  -4   0   6 1074.19   85.89
   4   0  -6 1023.30   92.19
   4   0  -6  999.80   85.39
  -3   0   6   -6.40    6.20
   3   0  -6    0.30    7.50
  -3   0   6    1.50    4.80
   3   0  -6    5.90    5.50
  -2   0   6  299.97   32.60
  -2   0   6  349.27   30.00
   2   0  -6  324.67   29.80
   2   0  -6  368.06   34.80
   1   0  -6 1678.03  119.69
  -1   0   6 1450.75  122.59
   1   0  -6 1726.53  124.89
   0   0  -6  252.17   27.00
   0   0   6  306.27   28.80
  -1   0  -6 1264.47   97.69
   1   0   6 1291.17  100.49
   1   0   6 1317.37   96.09
  -2   0  -6 1467.25  101.69
   2   0   6 1193.58  103.79
   3   0   6  628.44   62.49
  -3   0  -6  728.73   59.29
  -4   0  -6   17.20    7.70
   4   0   6   15.60   13.20
  -5   0  -6  122.69   20.00
   5   0   6  240.88   38.50
   6   0   6  322.97   53.79
   7   0   6   -3.80   18.90
   8   0   6   31.80   27.10
   8  -1  -6   64.29   22.10
   8   1  -6  -16.30   16.30
   7  -1  -6  142.59   27.50
   7   1  -6  127.29   30.10
   6  -1  -6   66.69   23.80
   6  -1  -6   33.50   13.00
  -6  -1   6   30.80   16.10
   6   1  -6   17.10   13.40
   5  -1  -6  148.09   29.10
  -5  -1   6  113.29   26.70
   5  -1  -6  120.09   23.80
  -5  -1   6  128.39   24.00
  -5   1   6  111.49   22.10
   5   1  -6  172.08   36.50
   5   1  -6  133.19   22.60
  -4  -1   6   51.99   16.70
  -4  -1   6   58.69   15.10
   4  -1  -6   43.60   12.40
   4  -1  -6   49.60   14.60
   4   1  -6   46.30   17.60
  -4   1   6   38.50   10.90
   4   1  -6   52.19   12.90
   3  -1  -6   56.59   11.90
  -3  -1   6   69.49   17.40
   3  -1  -6   69.89   14.60
  -3  -1   6   55.89   12.50
  -3   1   6   43.70   10.40
   3   1  -6   66.09   18.20
   3   1  -6   50.19   12.30
  -3   1   6   60.79   13.10
   2  -1  -6  238.58   26.50
  -2  -1   6  267.17   32.00
   2  -1  -6  288.47   27.00
  -2  -1   6  325.67   27.70
   2   1  -6  290.57   26.50
   2   1  -6  258.07   32.10
  -2   1   6  293.67   27.20
   1  -1  -6  546.05   47.70
  -1  -1   6  540.05   46.20
  -1  -1   6  619.44   53.39
  -1   1   6  603.54   47.10
   1   1  -6  624.54   53.99
   1   1  -6  657.63   46.70
   0  -1   6  435.86   40.80
   0   1  -6  392.06   39.40
  -1  -1  -6  377.16   31.90
   1  -1   6  356.16   36.20
   2  -1   6  258.87   22.80
  -2  -1  -6  185.08   28.20
  -2   1  -6  261.97   21.30
   2   1   6  217.18   24.30
  -3  -1  -6  236.18   26.70
   3  -1   6  189.08   22.20
   3   1   6  219.38   27.20
  -3   1  -6  177.08   19.90
   4  -1   6    5.20    6.80
  -4  -1  -6    1.70    5.90
   4   1   6   11.90   13.10
   4   1   6   -6.30    8.70
  -4   1  -6    6.30    5.40
   5  -1   6  514.25   51.09
  -5  -1  -6  543.25   49.00
   5   1   6  346.57   56.69
  -5   1  -6  499.15   44.70
   5   1   6  406.56   53.59
   6  -1   6  -12.30   11.20
   6   1   6    2.40   18.70
  -6   1  -6    3.60    8.80
   7  -1   6   16.00   18.20
   7   1   6   21.00   19.30
   8  -1   6   16.30   24.80
   8   1   6   52.39   44.10
   7  -2  -6   53.99   17.40
   7   2  -6   26.00   21.60
   6  -2  -6   -6.90   36.80
  -6  -2   6    9.60   15.00
   6  -2  -6   25.30   14.00
   6   2  -6   36.30   20.00
  -5  -2   6   65.49   17.60
  -5  -2   6   45.40   20.90
   5  -2  -6   53.29   15.50
   5  -2  -6   51.39   17.30
  -4  -2   6  158.88   22.40
   4  -2  -6  111.19   21.00
  -4  -2   6  168.08   31.60
   4  -2  -6  162.38   23.30
   4   2  -6  149.09   43.20
   4   2  -6  116.59   27.10
   3  -2  -6  329.17   32.00
  -3  -2   6  280.17   30.90
  -3  -2   6  308.67   39.10
   3  -2  -6  294.87   29.10
   3   2  -6  292.27   35.40
   3   2  -6  300.47   37.40
  -2  -2   6  102.79   14.20
   2  -2  -6   91.69   14.90
  -2  -2   6   86.59   20.30
   2  -2  -6   98.29   11.60
   2   2  -6   90.59   19.80
   2   2  -6  114.89   20.80
  -1  -2   6  162.18   17.40
  -1  -2   6  215.88   27.40
   1   2  -6  164.08   24.10
   0  -2   6   93.99   19.70
   0  -2   6   57.89    9.50
   0   2  -6   36.20   20.20
   1  -2   6   78.09    8.30
  -1  -2  -6   93.49   14.00
   1  -2   6  107.59   20.00
  -1   2  -6   86.69   15.30
   2  -2   6   88.39   35.20
  -2  -2  -6  122.79   20.30
   2  -2   6  128.79   14.10
   2   2   6  132.29   22.50
   2   2   6  191.78   20.90
  -3  -2  -6  332.87   47.00
   3  -2   6  448.86   38.10
   3  -2   6  474.55   46.20
   3   2   6  464.15   43.20
   3   2   6  383.86   43.50
  -3   2  -6  450.05   36.20
   4  -2   6  353.06   34.90
  -4  -2  -6  344.47   42.50
  -4   2  -6  364.16   32.70
   4   2   6  316.17   41.60
   4   2   6  340.67   40.00
   5  -2   6  196.08   28.20
  -5  -2  -6  241.78   64.99
   5   2   6  297.37   41.30
  -5   2  -6  204.68   25.70
   5   2   6  287.17   49.20
   6  -2   6   32.20   13.10
   6   2   6   21.70   19.90
  -6   2  -6   16.40   11.20
   7  -2   6   57.79   19.70
   7   2   6   43.70   24.70
   7  -3  -6   44.80   87.09
   7  -3  -6   -0.20   15.20
   7   3  -6   36.30   24.30
   6  -3  -6   -2.10   16.80
  -6  -3   6   22.20   17.00
   6  -3  -6    6.70   12.50
   6   3  -6  -16.60   18.50
  -5  -3   6  166.48   37.10
   5  -3  -6  138.09   23.70
   5  -3  -6  125.49   25.80
   5   3  -6  118.29   35.40
   4  -3  -6   67.99   17.10
  -4  -3   6   26.40   30.00
   4  -3  -6   92.79   15.70
  -4  -3   6   55.89   22.40
   4   3  -6   35.60   21.30
   4   3  -6   74.29   24.70
  -3  -3   6   -4.50    7.40
   3  -3  -6    4.40    4.90
   3  -3  -6    7.30    8.30
  -3  -3   6    3.00   12.30
   3   3  -6   -6.40   10.30
   3   3  -6   23.30   13.10
  -2  -3   6   81.19   22.30
  -2  -3   6   66.19   13.70
   2   3  -6   51.49   15.30
   2   3  -6   63.49   17.50
  -1  -3   6   46.20   12.10
  -1  -3   6   50.39   15.50
   1   3  -6   45.30    8.40
   1   3  -6   23.30   10.80
   0  -3   6  252.07   32.30
   0  -3   6  220.28   23.40
   0   3  -6  176.68   26.80
   0   3   6  204.78   18.50
   1  -3   6  418.36   44.10
  -1  -3  -6  379.96   36.80
  -1   3  -6  337.77   37.70
   1   3   6  385.66   34.80
  -2  -3  -6  276.47   34.00
   2  -3   6  321.07   39.50
   2  -3   6  316.57   27.80
   2   3   6  324.37   33.10
   3  -3   6   80.69   20.70
   3  -3   6   73.49   12.90
  -3  -3  -6   41.20   49.10
   3   3   6   90.99   17.40
   3   3   6   82.09   18.20
  -4  -3  -6  130.39   33.20
   4  -3   6  164.88   21.80
   4  -3   6  129.29   28.20
   4   3   6  138.19   25.60
   4   3   6  192.48   32.20
   5  -3   6  216.08   39.10
   5  -3   6  299.27   34.80
   5   3   6  337.87   40.10
   6  -3   6   33.80   19.80
   6  -3   6   43.30   15.50
   6   3   6   82.89   24.20
   7  -3   6   -6.20   11.00
   7   3   6  -11.10   30.00
  -6  -4   6    5.60   20.00
   6  -4  -6    5.00   13.00
   6  -4  -6    9.60   17.00
   6   4  -6   26.60   20.70
   5  -4  -6   10.60   10.30
  -5  -4   6   33.20   21.40
   5  -4  -6   13.70   17.20
   5  -4  -6   45.90   17.00
   5   4  -6   38.00   17.60
   4  -4  -6  182.68   27.80
  -4  -4   6  200.58   31.10
  -4  -4   6  209.18   40.60
   4   4  -6  123.79   24.70
  -3  -4   6  332.27   39.60
  -3  -4   6  449.26   55.99
   3  -4  -6  353.66   39.50
   3   4  -6  356.16   47.40
   3   4  -6  333.27   36.60
  -2  -4   6   82.99   19.70
  -2  -4   6  118.99   28.10
   2   4  -6   96.99   15.20
   2   4  -6   84.09   24.10
  -1  -4   6  241.18   35.60
  -1  -4   6  369.06   43.70
   1   4  -6  289.47   36.20
   0  -4  -6  253.77   39.10
   0  -4   6  239.48   34.60
   0  -4   6  299.17   40.00
   0   4  -6  206.38   30.30
   1  -4   6  275.37   37.40
  -1  -4  -6  277.27   35.90
   1  -4   6  199.68   30.60
   1   4   6  280.17   27.80
  -1   4  -6  290.97   32.10
   2  -4   6   26.10   12.10
  -2  -4  -6   23.40   11.60
   2  -4   6   22.50    7.10
   2   4   6   19.70    9.50
   3  -4   6   31.30    9.80
   3  -4   6   23.80   15.60
   3   4   6   46.30   15.70
   4  -4   6  101.79   19.50
   4  -4   6  113.89   25.90
   4   4   6  112.89   25.60
   5  -4   6   61.19   16.10
   5  -4   6   82.09   23.90
   5   4   6   62.49   19.40
   6  -4   6   74.29   18.70
   6  -4   6   43.40   19.90
   6   4   6   65.69   22.10
  -5  -5   6   -7.20   21.00
   5  -5  -6   29.40   13.80
   5   5  -6   14.90   14.10
   4  -5  -6   15.20   12.50
  -4  -5   6   41.40   22.60
   4   5  -6   13.00   11.80
  -3  -5   6   79.69   22.70
   3  -5  -6  100.29   20.80
  -3  -5   6  117.09   31.20
  -2  -5   6  176.98   34.70
  -2  -5   6  177.68   37.10
   2   5  -6  169.68   36.90
  -1  -5   6  155.28   42.00
  -1  -5   6   62.69   22.70
   1   5  -6   52.69   17.30
   0  -5   6   33.70   15.40
   0  -5   6    6.40   13.80
   0   5  -6   -0.20   12.60
   1  -5   6  157.18   30.70
   1  -5   6  153.88   21.00
  -1   5  -6  127.29   23.30
   1   5   6  101.09   24.70
   2  -5   6   23.10    9.80
   2  -5   6    7.00   13.50
   2   5   6   47.20   12.40
   3  -5   6   59.99   20.30
   3  -5   6   47.60   12.80
   4  -5   6   25.50   10.10
   4  -5   6   17.40   17.80
   5  -5   6    7.00   14.40
   5  -5   6   20.50   18.60
   4  -6  -6   11.80   16.20
  -4  -6   6   23.70   26.30
  -3  -6   6   -5.30   21.00
   3  -6  -6   -2.20   12.40
  -2  -6   6   59.09   23.20
  -1  -6   6   99.59   49.30
  -1  -6   6   38.00   33.40
   0  -6   6   12.90   16.50
   0   6  -6   28.70   18.10
   1  -6   6   34.30   16.10
   1  -6   6   40.20   18.10
  -1   6  -6   -9.50   13.40
   1   6   6   20.10   23.40
   2  -6   6   15.60   10.10
   2  -6   6   35.50   16.50
   2  -6   6   44.40   32.00
   2   6   6   15.00   16.20
   3  -6   6   58.39   20.30
   3  -6   6   42.50   12.90
   3   6   6   28.20   22.90
   4  -6   6    4.60   38.00
   4  -6   6   25.20   16.10
   8   0  -7   14.40   16.10
   7   0  -7   71.49   21.80
   6   0  -7   69.99   18.20
  -5   0   7   59.19   17.10
   5   0  -7   78.79   17.20
  -5   0   7   91.49   19.60
   5   0  -7  100.69   27.10
   4   0  -7  156.28   28.90
  -4   0   7  152.78   21.10
   4   0  -7  129.29   19.70
  -4   0   7  139.19   24.10
   3   0  -7 1002.90   82.69
  -3   0   7  874.31   83.09
   3   0  -7  907.81   75.89
  -3   0   7  980.60   76.69
   2   0  -7   10.50    5.20
  -2   0   7    0.80    6.60
  -2   0   7    9.20    5.40
   2   0  -7   15.50    7.80
   1   0  -7  151.48   21.00
  -1   0   7  169.18   20.50
   1   0  -7  188.18   16.60
   0   0   7  701.43   60.09
   0   0  -7  725.13   59.89
  -1   0  -7 2600.24  186.98
   1   0   7 2480.75  191.18
   2   0   7 1918.11  150.98
  -2   0  -7 2111.29  151.28
  -3   0  -7  814.42   63.69
   3   0   7  736.23   68.99
   4   0   7  285.77   41.60
  -4   0  -7  394.56   35.00
  -5   0  -7   11.20    8.20
   5   0   7    0.70   15.50
   6   0   7   53.99   26.80
   7   0   7   36.60   23.00
   8   0   7    8.50   26.70
   7  -1  -7   15.20   11.60
   7   1  -7   53.99   18.60
  -6  -1   7   -0.30    9.70
   6  -1  -7   16.80    9.80
   6  -1  -7   32.00   18.60
   6   1  -7   15.60   11.50
   5  -1  -7   65.79   16.60
  -5  -1   7   70.49   18.00
  -5  -1   7   61.99   21.30
   5  -1  -7   50.99   18.90
   5   1  -7   37.50   14.60
   5   1  -7   71.69   23.80
  -5   1   7   49.30   14.30
   4  -1  -7  158.28   23.80
  -4  -1   7  152.08   26.90
  -4  -1   7  160.28   21.90
   4  -1  -7  152.88   22.40
   4   1  -7  162.98   29.90
  -4   1   7  150.28   22.10
   4   1  -7  141.89   20.70
  -4   1   7  146.79   21.10
   3  -1  -7  123.09   19.20
   3  -1  -7  109.49   16.50
  -3  -1   7  144.49   18.00
  -3  -1   7  103.99   22.80
   3   1  -7   98.79   16.00
  -3   1   7  146.69   18.20
   3   1  -7  126.19   22.30
   2  -1  -7  293.77   28.50
   2  -1  -7  279.37   28.70
  -2  -1   7  316.17   28.00
  -2  -1   7  267.27   32.90
   2   1  -7  316.97   27.90
   2   1  -7  294.07   33.00
  -2   1   7  306.37   28.80
   1  -1  -7  555.34   47.30
  -1  -1   7  589.84   51.89
  -1  -1   7  469.45   43.60
  -1   1   7  601.14   46.00
   1   1  -7  589.94   44.50
   1   1  -7  626.84   53.19
   0  -1   7  225.38   27.90
   0   1  -7  250.37   28.70
   0   1   7  230.48   23.80
   1  -1   7  665.93   64.39
  -1  -1  -7  774.72   58.99
  -1   1  -7  771.82   64.49
   2  -1   7   88.09   22.10
  -2   1  -7  117.69   12.20
   2   1   7  135.09   17.00
  -3  -1  -7  267.77   32.80
   3  -1   7  276.77   30.30
   3   1   7  294.07   31.80
  -3   1  -7  314.47   27.30
   4  -1   7  331.87   35.40
  -4  -1  -7  256.17   31.20
   4   1   7  290.27   38.40
  -4   1  -7  316.57   29.90
  -5  -1  -7   71.79   16.30
   5  -1   7   42.00   17.20
   5   1   7   44.20   24.00
  -5   1  -7   62.29   13.50
   5   1   7   40.20   18.50
   6  -1   7  144.19   34.30
   6   1   7  225.98   42.40
  -6   1  -7  189.98   26.50
   7  -1   7   43.70   23.20
   7   1   7    4.10   20.90
   7  -2  -7   14.70   12.40
   7   2  -7  -24.10   14.20
   6  -2  -7  299.87   61.69
   6  -2  -7  219.38   33.40
  -6  -2   7  178.38   40.40
   6   2  -7  111.09   33.30
   5  -2  -7   70.19   16.70
  -5  -2   7   79.99   18.90
  -5  -2   7   58.89   21.30
   5  -2  -7   59.39   17.10
   5   2  -7   17.60   15.70
  -4  -2   7  230.28   27.10
  -4  -2   7  201.58   34.50
   4  -2  -7  173.18   24.60
   4  -2  -7  162.48   24.90
   4   2  -7  182.08   40.40
   4   2  -7  169.68   29.50
   3  -2  -7  315.17   30.40
  -3  -2   7  325.47   32.60
   3  -2  -7  312.17   33.00
  -3  -2   7  326.37   40.60
   3   2  -7  304.77   37.10
   3   2  -7  307.57   40.10
   2  -2  -7  425.26   37.20
  -2  -2   7  389.76   34.90
  -2  -2   7  341.77   42.80
   2  -2  -7  373.66   32.40
   2   2  -7  403.16   43.00
  -1  -2   7  484.75   49.70
  -1  -2   7  376.46   33.30
   1   2  -7  397.96   41.70
   0  -2   7  234.78   17.50
   0  -2   7  159.08   29.40
   0   2  -7  198.38   27.60
   0   2   7  212.88   19.70
  -1  -2  -7  568.24   49.70
   1  -2   7  664.63   64.09
  -1   2  -7  558.34   53.09
   2  -2   7  126.19   22.10
  -2  -2  -7   92.89   17.60
   2  -2   7  100.49   11.60
   2   2   7  126.89   17.70
  -3  -2  -7   53.29   19.90
   3  -2   7   70.69   19.20
   3  -2   7   70.99   11.80
  -3   2  -7   75.89   10.20
   3   2   7   90.19   16.90
   3   2   7   75.49   16.80
   4  -2   7  235.68   27.40
  -4   2  -7  245.98   25.70
   4   2   7  289.87   36.60
   4   2   7  321.47   34.10
   5  -2   7   23.00   10.50
   5   2   7   -5.20   13.90
  -5   2  -7   15.90    8.60
   6  -2   7   50.39   18.60
   6   2   7   72.09   25.20
  -6   2  -7   69.19   15.70
   7  -2   7    1.70   12.30
   7   2   7    2.20   19.70
  -7  -3   7   31.50   20.20
   7  -3  -7   58.99   35.70
   7  -3  -7   10.70   60.59
   7   3  -7   -5.90   23.70
  -6  -3   7  -27.00   15.40
   6  -3  -7    4.80   15.70
   6  -3  -7    7.00   13.10
   6   3  -7   -6.50   22.10
   5  -3  -7   25.80   12.40
   5  -3  -7   33.50   13.50
  -5  -3   7  -11.70   15.50
   5   3  -7  -23.20   18.10
   4  -3  -7  269.27   33.60
  -4  -3   7  245.78   56.29
  -4  -3   7  306.17   46.10
   4  -3  -7  263.97   28.10
   4   3  -7  308.07   52.39
   3  -3  -7   66.19   16.60
  -3  -3   7   87.99   25.00
  -3  -3   7   99.19   16.70
   3   3  -7   51.79   18.60
   3   3  -7   83.99   50.59
  -2  -3   7  222.68   23.90
  -2  -3   7  229.48   34.70
   2   3  -7  168.08   29.90
   2   3  -7  232.08   24.80
  -1  -3   7  258.27   25.30
  -1  -3   7  230.48   34.10
   1   3  -7  260.37   23.20
   1   3  -7  238.58   31.80
   0  -3   7  132.89   25.10
   0  -3   7   75.29   14.70
   0   3  -7  112.19   20.70
   0   3   7  116.99   11.80
   1  -3   7  541.25   53.79
  -1  -3  -7  476.95   44.50
   1  -3   7  463.05   38.20
  -1   3  -7  472.55   46.80
   1   3   7  485.45   42.10
   2  -3   7   19.70    6.00
   2  -3   7   35.30   14.60
  -2  -3  -7   19.20    9.80
   2   3   7   25.80   10.10
   3  -3   7   21.50   13.90
   3  -3   7   19.50    6.90
  -3  -3  -7  -12.70   13.10
   3   3   7   31.10   12.20
   3   3   7   27.30   10.90
   4  -3   7  512.65   57.09
   4  -3   7  505.65   46.50
  -4  -3  -7  415.66  113.19
   4   3   7  553.04   53.19
   4   3   7  466.15   53.89
   5  -3   7   81.89   23.10
   5  -3   7   86.79   17.90
   5   3   7   54.29   19.00
   6  -3   7   59.49   22.90
   6  -3   7   44.60   16.20
   6   3   7   26.90   17.60
   7  -3   7   42.20   18.80
   7  -3   7   27.10   19.10
   7   3   7    6.50   24.00
   6  -4  -7   41.40   20.50
  -6  -4   7   37.30   26.00
   6  -4  -7   -8.80   12.30
   6   4  -7  -10.30   18.20
  -5  -4   7    7.70   19.00
   5  -4  -7   17.20   11.70
   5  -4  -7    2.30   11.90
   5  -4  -7  -11.90    8.90
   5   4  -7  -12.30   14.10
   4  -4  -7   23.20   11.50
  -4  -4   7   36.60   16.30
  -4  -4   7   13.70   19.60
   4   4  -7   10.30   12.60
  -3  -4   7  295.47   37.20
   3  -4  -7  329.47   37.90
  -3  -4   7  312.47   52.49
   3   4  -7  435.96   64.39
   3   4  -7  277.97   33.10
  -2  -4   7  140.09   23.70
  -2  -4   7  163.48   35.20
   2   4  -7  207.48   32.00
   2   4  -7  197.08   21.60
  -1  -4   7  122.19   28.80
  -1  -4   7  108.49   22.10
   1   4  -7  146.09   25.20
   0  -4   7    8.00   12.10
   0  -4  -7   22.90   10.00
   0  -4   7   11.20   11.50
   0   4  -7   51.49   15.30
   1  -4   7  218.38   22.50
  -1  -4  -7  211.28   28.20
   1  -4   7  224.28   34.70
   1   4   7  199.48   23.50
  -1   4  -7  254.67   30.50
  -2  -4  -7   40.20   15.00
   2  -4   7   63.59   11.80
   2  -4   7   97.59   23.20
   2   4   7   79.99   15.80
   3  -4   7   79.59   22.10
   3  -4   7   87.09   16.60
   3   4   7  116.19   23.00
   4  -4   7  259.47   40.00
   4  -4   7  249.28   30.40
   4   4   7  219.08   40.10
   4   4   7  270.27   35.40
   5  -4   7   29.00   21.80
   5  -4   7    7.60   10.40
   5   4   7   32.30   15.30
   6  -4   7   22.80   17.30
   6  -4   7   36.40   22.90
   6   4   7   -2.30   16.10
   5  -5  -7   36.40   16.70
  -5  -5   7   39.30   28.80
   5   5  -7   51.59   17.20
   4  -5  -7   61.59   18.20
  -4  -5   7   69.19   26.70
   4   5  -7   78.09   18.10
  -3  -5   7   58.59   17.20
   3  -5  -7   65.19   17.80
  -3  -5   7   57.49   21.10
   3   5  -7   58.49   13.60
  -2  -5   7   30.90   21.10
  -2  -5   7   79.69   20.60
  -1  -5   7  165.58   35.20
  -1  -5   7  119.19   28.30
   1   5  -7  131.49   25.70
   0  -5   7  130.09   31.30
   0  -5   7  176.48   33.60
   0   5  -7  185.28   30.10
   1  -5   7   38.70   11.90
   1  -5   7   47.20   18.30
   1   5   7   57.49   10.80
  -1   5  -7   23.30   20.90
   2  -5   7   14.80    8.70
   2  -5   7    0.90   14.90
   2  -5   7   47.00   10.80
   2   5   7   19.70   12.60
   3  -5   7   34.60   11.60
   3  -5   7   52.09   19.00
   3   5   7   18.50   29.50
   4  -5   7    5.50   17.90
   4  -5   7   11.90   12.30
   5  -5   7   13.40   20.20
   5  -5   7   34.50   13.60
  -3  -6   7   27.40   25.30
   3  -6  -7   20.70   14.10
  -2  -6   7   50.39   23.90
  -2  -6   7   79.49   54.29
  -1  -6   7  -10.10   18.50
  -1  -6   7   19.30   25.90
   0  -6   7   62.09   25.50
   0  -6   7   13.00   19.60
   1  -6   7   -5.10   14.60
   1  -6   7   20.00   16.40
   1   6   7    4.80   11.90
  -1   6  -7    9.70   25.40
   2  -6   7   43.00   16.40
   2  -6   7   36.60   12.00
   2  -6   7   48.60   19.80
   3  -6   7  -33.60   18.40
   3  -6   7   -0.70    9.30
   3  -6   7   41.70   28.60
   3   6   7   -4.00   21.80
   7   0  -8   84.49   23.10
   6   0  -8    3.90    8.40
   5   0  -8   17.40   26.50
   5   0  -8    7.20    8.00
  -5   0   8   13.50    9.80
  -5   0   8   12.40   10.40
  -4   0   8 1015.40   82.29
  -4   0   8  886.01   75.59
   4   0  -8  721.63   79.79
   4   0  -8  938.21   75.69
   3   0  -8   91.69   20.10
  -3   0   8  114.69   16.40
  -3   0   8  120.89   22.30
   3   0  -8  105.69   15.70
  -2   0   8   20.10    9.10
  -2   0   8   15.80    6.40
   2   0  -8    9.30    8.00
   2   0  -8   15.90    5.90
   1   0  -8   20.30    5.50
   1   0  -8   20.60    9.30
  -1   0   8   16.40    7.90
   0   0  -8  204.98   23.50
   0   0   8  182.78   23.50
   1   0   8 2847.71  214.88
  -1   0  -8 2848.42  208.68
  -2   0  -8 3288.67  227.18
   2   0   8 2824.22  224.68
  -3   0  -8    4.80    4.60
   3   0   8   -8.80    7.60
   4   0   8  121.79   26.60
  -4   0  -8  138.89   18.20
  -5   0  -8  348.27   36.70
   6   0   8   75.49   28.90
   7   0   8   12.00   22.30
   7  -1  -8   24.00   12.40
   7   1  -8    8.60   11.40
   6  -1  -8   35.00   24.30
  -6  -1   8   39.60   19.40
   6  -1  -8   85.69   21.70
   6   1  -8   59.09   16.60
   5  -1  -8  175.58   29.30
  -5  -1   8  153.48   29.70
  -5  -1   8  141.69   26.70
   5  -1  -8  162.08   25.00
   5   1  -8  176.08   39.20
  -5   1   8  144.79   26.60
   5   1  -8  153.68   23.70
   4  -1  -8  632.04   55.69
  -4  -1   8  599.54   54.79
  -4  -1   8  509.05   59.69
   4  -1  -8  632.34   58.29
   4   1  -8  627.94   64.49
   4   1  -8  581.34   54.29
  -4   1   8  597.24   56.29
  -4   1   8  605.44   54.79
   3  -1  -8   87.29   15.00
  -3  -1   8   83.69   14.20
  -3  -1   8  103.19   20.30
   3  -1  -8  117.09   18.20
  -3   1   8   91.29   16.30
   3   1  -8   69.79   20.10
   3   1  -8  107.29   15.50
   2  -1  -8  191.98   23.70
  -2  -1   8  195.78   30.20
  -2  -1   8  213.48   21.50
  -2   1   8  242.78   23.90
   2   1  -8  196.78   27.90
   2   1  -8  216.98   21.70
  -1  -1   8   20.30   10.40
   1  -1  -8   46.30   10.90
  -1  -1   8   38.40    6.40
  -1   1   8   31.20    8.10
   1   1  -8   53.29    7.90
   1   1  -8   28.70   11.20
   0  -1   8  968.40   88.39
   0   1   8 1141.79   84.19
  -1  -1  -8  233.88   22.10
   1  -1   8  214.38   29.10
  -1   1  -8  209.28   25.90
   2  -1   8  579.94   54.19
  -2  -1  -8  437.16   53.09
   2  -1   8  587.74   48.10
   2   1   8  661.23   49.80
  -2   1  -8  566.64   44.50
   3  -1   8  202.48   27.30
  -3  -1  -8  224.28   29.80
  -3   1  -8  250.47   23.20
   3   1   8  287.47   28.60
   4  -1   8   33.70   15.30
  -4  -1  -8   19.80   11.20
   4   1   8   38.40   14.60
  -4   1  -8   35.60    9.30
   5  -1   8  416.96   49.30
  -5  -1  -8  299.67   36.50
  -5   1  -8  301.07   33.70
   5   1   8  337.37   58.99
   5   1   8  386.66   48.50
   6  -1   8   23.30   20.30
   6   1   8   65.59   28.30
  -6   1  -8   28.50   12.80
   7  -1   8   -1.50   18.90
   7   1   8   47.30   27.40
  -7  -2   8   31.30   19.20
   7  -2  -8    1.10   12.10
   7   2  -8   10.60   18.30
   6  -2  -8  185.38   50.09
  -6  -2   8  109.89   29.40
   6   2  -8   71.29   25.60
   5  -2  -8   14.10   10.70
  -5  -2   8    2.80   12.80
  -5  -2   8  -37.50   43.80
   5  -2  -8   -1.70   18.40
   5   2  -8  -15.80   11.70
   4  -2  -8   17.50   10.20
  -4  -2   8   43.30   18.50
   4  -2  -8   53.19   12.30
  -4  -2   8   21.10   10.60
   4   2  -8   32.60   18.70
  -3  -2   8   98.59   15.20
   3  -2  -8   79.59   15.80
   3  -2  -8   82.09   13.00
  -3  -2   8   78.69   20.70
   3   2  -8   52.29   15.80
   3   2  -8   65.89   19.20
   2  -2  -8 3044.30  226.48
  -2  -2   8 3117.59  228.18
   2  -2  -8 3081.59  230.48
  -2  -2   8 3074.79  239.38
   2   2  -8 2817.72  230.68
   2   2  -8 3246.18  239.58
  -2   2   8 3172.98  225.18
  -1  -2   8  753.72   72.29
  -1  -2   8  745.83   60.59
  -1   2   8  801.72   59.79
   1   2  -8  801.22   72.09
   1   2  -8  836.82   63.89
   0  -2   8  377.06   45.70
   0   2  -8  369.36   42.90
   0   2   8  484.35   36.60
  -1  -2  -8  280.97   27.20
   1  -2   8  241.18   33.30
  -1   2  -8  279.27   31.40
   2  -2   8  275.47   34.80
  -2  -2  -8  205.68   27.50
   2  -2   8  251.27   21.30
   3  -2   8    6.70    8.80
   3  -2   8    6.30    5.50
  -3  -2  -8   15.60   12.60
  -3   2  -8    4.90    3.90
   3   2   8   -1.60    7.00
   3   2   8  -11.40    6.40
   4  -2   8  158.88   21.20
   4  -2   8  179.98   29.40
  -4  -2  -8  242.88   37.10
   4   2   8  156.38   25.30
  -4   2  -8  155.08   19.10
   4   2   8   99.09   37.60
   5  -2   8  603.24   57.49
  -5   2  -8  574.74   51.89
   5   2   8  600.34   63.29
   6  -2   8   19.50   12.50
   6   2   8   77.59   25.80
  -6   2  -8   14.50   11.10
   7  -2   8   -0.70   15.90
   7   2   8   12.30   19.70
   7  -3  -8   32.30   28.10
   7  -3  -8   24.00   15.40
  -7  -3   8   18.70   22.20
   7   3  -8   25.70   26.80
   6  -3  -8    0.90   17.80
  -6  -3   8   21.40   21.30
   6  -3  -8   30.30   17.70
   6   3  -8   63.59   27.40
   5  -3  -8  155.08   27.20
  -5  -3   8  149.19   35.40
   5  -3  -8  113.19   24.10
   5   3  -8   84.09   34.30
   4  -3  -8  170.48   20.50
  -4  -3   8  178.48   47.70
   4  -3  -8  152.08   26.00
  -4  -3   8  196.78   38.20
   4   3  -8  104.89   28.30
  -3  -3   8   31.10   15.50
   3  -3  -8   13.10    8.60
  -3  -3   8   21.30    9.00
   3   3  -8   69.09   18.80
   3   3  -8   10.50   14.50
  -2  -3   8  246.08   26.70
  -2  -3   8  268.07   38.90
   2   3  -8  244.28   36.60
   2   3  -8  296.67   28.40
  -1  -3   8  115.39   14.20
  -1  -3   8  115.09   25.10
   1   3  -8   83.49   20.70
   1   3  -8  109.49   12.80
   0  -3   8  185.58   22.10
   0  -3   8  272.47   36.20
   0   3   8  276.87   21.90
   0   3  -8  204.68   30.60
   0   3   8  252.97   21.40
   1  -3   8  122.59   11.50
   1  -3   8  114.39   11.80
  -1  -3  -8  109.59   17.70
   1  -3   8  140.09   26.70
  -1   3  -8  112.09   19.10
   1   3   8  103.39   15.70
   2  -3   8   44.90   17.60
   2  -3   8   42.70    7.70
  -2  -3  -8   43.20   13.00
   2   3   8   68.99   14.70
   3  -3   8  290.87   29.60
   3  -3   8  366.06   45.20
  -3  -3  -8  443.36   50.59
   3   3   8  334.17   38.20
   3   3   8  296.57   37.10
   4  -3   8 1336.07  115.49
   4  -3   8 1456.95  130.99
   4   3   8 1444.46  126.29
   4   3   8 1699.23  125.59
   5  -3   8  140.79   21.90
   5   3   8  109.29   25.10
   6  -3   8    5.90   18.00
   6  -3   8   -3.40    9.40
   6   3   8   36.90   17.70
   7  -3   8   55.29   19.90
   7  -3   8    5.90   20.00
   7   3   8   27.30   20.40
   6  -4  -8   12.80   13.30
  -6  -4   8  -23.50   31.90
   6  -4  -8   -8.10   18.60
   6   4  -8    7.70   19.40
   5  -4  -8   44.00   12.40
  -5  -4   8   37.20   24.50
   5  -4  -8   61.29   18.00
   5  -4  -8   16.10    9.80
   5   4  -8   53.19   20.30
  -4  -4   8    1.90   18.60
   4  -4  -8   -2.10    8.40
   4   4  -8    1.60   11.90
  -3  -4   8  262.17   48.30
  -3  -4   8  249.78   32.00
   3  -4  -8  263.27   62.49
   3   4  -8  256.37   29.20
  -2  -4   8  330.37   33.10
  -2  -4   8  309.67   48.60
   2   4  -8  323.47   43.90
   2   4  -8  274.97   29.50
  -1  -4   8  173.18   33.10
  -1  -4   8  155.88   21.40
   1   4  -8  173.08   32.60
   0  -4  -8  142.39   22.60
   0  -4   8  204.68   33.90
   0   4  -8  181.28   29.10
   1  -4   8  122.39   28.10
  -1  -4  -8  121.79   20.90
   1  -4   8  128.59   15.80
   1   4   8  103.29   16.70
  -1   4  -8  132.39   22.90
  -2  -4  -8   -6.00    7.70
   2  -4   8  -15.50   11.50
   2  -4   8   -1.90    4.50
   2   4   8    0.30    7.90
   3  -4   8   46.60   19.60
   3  -4   8   54.89   11.50
   3   4   8   62.09   17.70
   4  -4   8  187.28   37.80
   4  -4   8  236.08   27.80
   4   4   8  210.18   37.60
   5  -4   8   -9.20   18.90
   5  -4   8   40.50   13.10
   5   4   8   39.40   16.50
   6  -4   8   -8.60   19.70
   6  -4   8    5.50   16.80
   6   4   8   60.89   39.80
   5  -5  -8   35.00   17.60
  -5  -5   8    6.60   23.80
   5   5  -8   13.10   16.40
  -4  -5   8  114.59   37.70
   4  -5  -8  114.09   24.30
   4   5  -8   82.19   18.90
  -3  -5   8   25.50   20.60
  -3  -5   8   10.80   13.90
   3  -5  -8   -6.90   10.30
   3   5  -8    5.90    8.80
  -1  -5   8   29.80   19.50
  -1  -5   8   11.80   15.20
   1   5  -8   16.90   17.90
   0  -5   8  112.89   24.40
   0  -5   8  108.79   27.20
   0   5  -8   98.79   22.70
   1  -5   8   -2.00   10.60
   1  -5   8   16.00   15.80
  -1   5  -8    2.00   12.60
   1   5   8   15.60    7.70
   2  -5   8   83.09   24.40
   2  -5   8   88.29   15.90
   2  -5   8   71.39   16.00
   2   5   8   83.29   18.20
   3  -5   8   53.69   14.40
   3  -5   8   70.09   20.20
   3   5   8   55.99   30.70
   4  -5   8   19.60   10.10
   4  -5   8   17.90   18.30
   5  -5   8   10.60   14.00
   5  -5   8    4.70   21.50
  -3  -6   8   22.10   22.00
   3  -6  -8   12.70   13.40
  -2  -6   8    2.10   20.30
  -1  -6   8   65.79   48.50
  -1  -6   8   13.90   18.40
   0  -6   8   49.60   27.90
   0  -6   8   80.59   26.50
   1  -6   8   43.10   36.30
   1  -6   8   80.29   24.20
   2  -6   8  142.09   22.60
   2  -6   8  119.49   39.90
   2  -6   8   66.69   24.70
   2   6   8   96.09   22.90
   3  -6   8   14.90   17.50
   3  -6   8   22.60   14.10
   3  -6   8   41.00   16.40
   3   6   8   29.50   21.50
   7   0  -9   70.09   19.10
  -6   0   9   22.10   18.30
   6   0  -9   23.40   11.20
   5   0  -9  302.57   57.39
   5   0  -9  207.38   29.10
  -5   0   9  249.08   32.80
  -5   0   9  223.18   33.40
  -4   0   9   -2.20    8.60
   4   0  -9   -1.70    5.70
   4   0  -9   12.80   11.60
  -4   0   9   -4.30    7.10
   3   0  -9  150.18   19.20
  -3   0   9  155.88   23.70
   3   0  -9  137.69   23.00
  -3   0   9  158.88   19.10
  -2   0   9   28.90   10.10
   2   0  -9   20.90   10.80
   2   0  -9   23.20    6.80
   1   0  -9  247.88   26.80
   1   0  -9  224.88   20.40
  -1   0   9  185.58   25.00
   0   0   9   11.50    8.20
   0   0  -9    6.20    9.70
  -1   0  -9  120.09   13.50
   1   0   9  115.89   19.70
  -2   0  -9 1356.36  106.99
   2   0   9 1365.96  103.89
  -3   0  -9   80.19   12.90
   3   0   9   70.99   14.40
   4   0   9  244.78   35.30
  -4   0  -9  314.57   30.30
  -5   0  -9   22.10   10.80
   5   0   9   60.09   20.00
   6   0   9   25.90   19.00
   7   0   9   22.30   19.60
   7  -1  -9   71.19   19.50
   7   1  -9   69.79   19.50
  -6  -1   9   27.80   15.10
   6  -1  -9   10.80   11.50
   6  -1  -9   78.19   22.10
   6   1  -9   23.50   12.70
   5  -1  -9   46.50   21.30
   5  -1  -9  120.39   23.30
  -5  -1   9   93.09   24.40
  -5  -1   9   86.89   19.60
  -5   1   9   87.19   19.60
   5   1  -9   91.99   28.20
   5   1  -9  118.49   21.00
  -4  -1   9  773.52   63.59
   4  -1  -9  634.14   62.19
   4  -1  -9  690.53   64.29
  -4  -1   9  635.94   69.39
   4   1  -9  713.13   62.09
   4   1  -9  791.82   74.99
  -4   1   9  701.13   63.69
  -3  -1   9  165.38   26.30
   3  -1  -9  162.58   20.70
  -3  -1   9  155.38   19.80
   3  -1  -9  161.98   30.60
   3   1  -9  143.49   26.20
   3   1  -9  155.78   19.90
  -3   1   9  164.08   21.70
  -2  -1   9  108.89   15.00
   2  -1  -9  140.89   18.00
   2  -1  -9  154.98   19.60
  -2  -1   9  161.58   24.40
  -2   1   9  154.78   18.80
   2   1  -9  162.68   25.00
   2   1  -9  132.89   16.30
  -1  -1   9  296.47   25.30
   1  -1  -9  298.77   30.50
  -1  -1   9  309.57   38.20
   1   1  -9  276.77   34.00
   1   1  -9  301.47   25.80
  -1   1   9  338.27   30.00
   0  -1   9  934.21   81.59
   0   1   9 1043.50   77.29
   0   1  -9  800.52   78.99
   1  -1   9  189.58   48.60
  -1  -1  -9  273.67   24.70
  -1   1  -9  238.68   28.70
   1   1   9  246.78   26.90
  -2  -1  -9  355.96   40.40
   2  -1   9  382.86   32.40
   2  -1   9  336.87   40.00
  -2   1  -9  389.66   31.30
   2   1   9  446.46   36.80
  -3  -1  -9  188.98   28.90
   3  -1   9  162.98   25.40
   3   1   9  254.87   26.50
  -3   1  -9  248.08   21.80
  -4  -1  -9   56.59   13.50
   4  -1   9   17.80   14.20
   4   1   9   59.89   14.70
  -4   1  -9   47.80   11.10
  -5  -1  -9    2.70    9.40
   5  -1   9   -8.20   13.10
   5   1   9   10.90   13.50
  -5   1  -9    1.30    7.50
   6  -1   9  -21.40   16.00
   6   1   9   19.70   16.60
  -6   1  -9   11.10   11.10
   7  -1   9   75.69   27.20
   7   1   9   74.89   27.20
   7  -2  -9   50.59   18.70
  -7  -2   9   53.99   21.30
   7   2  -9   35.50   19.90
   6  -2  -9   20.00   12.40
  -6  -2   9   28.30   18.50
   6   2  -9   34.50   18.00
   5  -2  -9   57.89   16.50
  -5  -2   9   71.79   20.30
   5  -2  -9   27.90   14.30
  -5  -2   9   38.30   20.70
   5   2  -9   32.90   17.00
  -4  -2   9   61.49   20.80
   4  -2  -9   73.59   14.30
  -4  -2   9   60.09   16.00
   4  -2  -9   55.49   15.70
   4   2  -9   70.09   22.60
   4   2  -9   62.59   16.90
   3  -2  -9  649.24   56.39
  -3  -2   9  626.94   54.59
   3  -2  -9  598.24   52.69
  -3  -2   9  673.13   66.69
  -3   2   9  616.14   52.09
   3   2  -9  616.14   56.89
   3   2  -9  590.04   65.99
  -2  -2   9 1147.29   98.29
   2  -2  -9  999.60   87.19
  -2  -2   9 1074.29   84.79
   2  -2  -9 1104.09   84.59
   2   2  -9 1114.99   97.69
  -2   2   9 1059.99   83.09
   2   2  -9 1131.69   88.69
  -1  -2   9  138.09   14.20
  -1  -2   9  147.89   25.00
   1   2  -9  130.59   23.00
  -1   2   9  150.18   14.60
   0  -2   9  701.93   65.39
   0   2  -9  549.85   60.39
   0   2   9  736.53   55.69
  -1  -2  -9  757.52   63.19
   1  -2   9  865.51   73.69
  -1   2  -9  699.53   67.69
  -2  -2  -9   75.69   16.30
   2  -2   9   89.19   21.20
   2  -2   9   76.19   10.80
   3  -2   9   20.80   12.10
   3  -2   9   39.10    9.50
  -3   2  -9   41.40    7.80
   3   2   9   36.30   11.40
  -4  -2  -9  383.56   50.09
   4  -2   9  426.56   45.70
   4  -2   9  472.85   51.29
  -4   2  -9  425.16   38.30
   4   2   9  428.96   52.39
   4   2   9  512.75   48.70
   5  -2   9  312.17   37.20
   5   2   9  352.06   63.79
  -5   2  -9  202.18   26.70
   6  -2   9   23.70   17.50
  -6   2  -9   28.60   12.10
   6   2   9   36.70   16.70
   7  -2   9  -11.10   15.80
   7   2   9  -14.20   14.70
   7  -3  -9   23.20   36.20
   7  -3  -9   28.50   19.20
  -7  -3   9   21.80   21.10
   7   3  -9    8.70   26.90
   6  -3  -9  107.59   24.50
  -6  -3   9   64.09   30.00
   6  -3  -9   65.99   21.80
   6   3  -9   72.39   31.30
   5  -3  -9   56.79   16.60
   5  -3  -9   64.39   18.10
  -5  -3   9   42.20   26.40
   5   3  -9   25.20   32.70
  -4  -3   9   40.30   41.90
  -4  -3   9  129.29   36.70
   4   3  -9   18.50   21.10
  -3  -3   9  203.48   25.60
   3  -3  -9  209.28   28.10
  -3  -3   9  174.98   39.60
   3   3  -9  293.77   39.00
   3   3  -9  245.08   37.40
  -2  -3   9   79.69   13.70
  -2  -3   9   69.29   21.50
   2   3  -9   63.49   19.80
   2   3  -9   67.59   13.50
  -1  -3   9   19.80   13.20
  -1  -3   9   21.60    5.70
   1   3  -9   12.10   11.60
   1   3  -9   15.60    5.50
   0  -3   9   54.29    7.90
   0  -3   9   77.99   20.50
   0   3  -9   66.99   17.40
   0   3   9   65.29    9.30
  -1  -3  -9  162.78   22.00
   1  -3   9  179.58   31.30
  -1   3  -9  154.68   25.20
   1   3   9  180.98   20.60
  -2  -3  -9   27.10   11.70
   2  -3   9   66.19   19.10
   2  -3   9   61.29    8.00
   2   3   9   56.99   13.70
   3  -3   9  815.82   63.29
  -3  -3  -9  718.03   79.59
   3  -3   9  785.52   79.99
   3   3   9  818.12   74.19
   4  -3   9  199.28   24.90
   4  -3   9  212.68   38.60
   4   3   9  212.28   35.80
   5  -3   9   20.90    9.90
   5  -3   9   -0.80   13.20
   5   3   9   41.20   16.80
   6  -3   9   29.30   14.60
   6  -3   9   30.90   19.00
   6   3   9   36.90   18.50
  -6  -4   9   93.09   46.20
   6  -4  -9   14.50   22.80
   6   4  -9   19.90   23.20
   5  -4  -9   44.50   17.40
  -5  -4   9    5.40   20.30
   5   4  -9   32.70   22.80
  -4  -4   9    5.10   12.60
   4  -4  -9    4.30    9.10
  -4  -4   9   12.50   19.60
   4   4  -9    1.90   12.80
  -3  -4   9   15.60   34.30
  -3  -4   9   32.80   11.60
   3  -4  -9   26.10   12.10
   3   4  -9   13.80   10.30
  -2  -4   9  526.45   66.79
  -2  -4   9  489.75   47.90
   2   4  -9  553.94   45.70
   2   4  -9  506.65   59.99
  -1  -4   9  130.29   31.50
   1   4  -9  115.69   23.70
   0  -4   9   88.19   23.60
   0  -4  -9   44.80   13.30
   0  -4   9   46.20   13.50
   0   4  -9   65.79   26.70
  -1  -4  -9   14.40   10.20
   1  -4   9    6.60    9.10
   1  -4   9   19.80    6.30
   1  -4   9   31.40   16.70
  -1   4  -9   -3.00   14.00
   1   4   9   40.50   10.20
   2  -4   9  126.39   14.50
   2  -4   9   75.89   25.60
   2  -4   9  126.99   14.70
   2   4   9  129.09   21.50
   3  -4   9   34.20   17.30
   3   4   9   23.80   13.30
   4  -4   9   20.00    8.70
   4  -4   9   -3.80   20.30
   4   4   9   31.40   19.90
   5  -4   9  -17.50    8.60
   5  -4   9   25.10   17.70
   5   4   9    4.40   13.10
   6  -4   9  -33.30   18.80
   6  -4   9   21.40   11.80
   6   4   9   -9.40   15.30
  -5  -5   9 -105.59   85.99
   5  -5  -9    4.90   40.40
   5   5  -9   33.80   15.80
   4  -5  -9   16.20   15.00
  -4  -5   9  -38.30   20.60
   4   5  -9   17.30   12.90
   3  -5  -9   56.29   18.70
  -3  -5   9   70.89   22.10
  -3  -5   9   85.69   32.70
   3   5  -9   72.99   15.90
  -2  -5   9    6.50   11.40
  -2  -5   9   39.50   19.90
  -1  -5   9   59.49   15.70
  -1  -5   9   50.79   25.40
   0  -5   9    8.20   13.90
   0  -5   9   -9.70   15.30
   0   5  -9   10.00   16.40
   1  -5   9   97.79   30.60
   1  -5   9   54.19   22.90
  -1   5  -9   45.50   16.20
   1   5   9   34.90   10.50
   2  -5   9   37.40   10.10
   2  -5   9   18.20   19.10
   2  -5   9   37.60   12.10
   2   5   9   12.50   11.70
   3  -5   9    9.90    8.80
   3  -5   9   -1.60   21.00
   4  -5   9    1.30   19.70
   4  -5   9    5.50   10.50
   5  -5   9   27.90   13.10
   5  -5   9   43.30   20.90
  -3  -6   9   42.90   25.40
   3  -6  -9   11.30   26.90
  -2  -6   9   23.50   23.20
  -2  -6   9   63.39   21.50
  -1  -6   9   35.10   20.00
  -1  -6   9  -15.10   14.80
   0  -6   9  -10.50   17.20
   0  -6   9   41.70   21.60
   1  -6   9   83.59   23.40
   1  -6   9  -40.70   24.20
   2  -6   9   65.19   15.20
   2  -6   9   61.09   24.30
   2  -6   9   87.29   19.10
   2   6   9   39.80   16.80
   3  -6   9   29.30   15.90
   3  -6   9   19.40   17.00
   3  -6   9  -22.70   15.10
   3   6   9   20.90   25.00
   7   0 -10   -6.00    8.90
  -6   0  10   49.70   26.20
   6   0 -10   21.10   10.50
   5   0 -10  237.78   37.60
  -5   0  10  175.98   30.30
  -5   0  10  222.08   33.90
   5   0 -10  155.38   25.80
   4   0 -10   80.89   16.10
   4   0 -10   79.99   20.80
  -4   0  10   64.99   18.50
  -4   0  10   64.99   15.10
  -3   0  10   43.30   13.00
  -3   0  10   34.80    9.30
   3   0 -10   27.40    9.50
   3   0 -10   35.80   13.90
  -2   0  10    9.40    8.40
   2   0 -10   11.40    5.20
   2   0 -10    9.80    9.10
   1   0 -10    3.20    4.00
  -1   0  10   -0.10    6.40
   0   0 -10  366.66   58.49
   0   0  10  557.64   47.90
  -1   0 -10  613.54   47.70
   1   0  10  581.14   56.79
   2   0  10 1448.56  115.19
   2   0  10 1527.35  122.99
  -2   0 -10 1611.34  119.79
  -3   0 -10   31.60    8.80
   3   0  10   35.50    9.50
  -4   0 -10  113.99   17.20
   4   0  10   93.79   20.20
   5   0  10   72.39   23.20
  -5   0 -10   88.09   18.80
   6   0  10   11.00   22.30
  -7  -1  10   -0.50   14.60
   7  -1 -10   -1.80    9.50
   7   1 -10   13.60   11.90
   6  -1 -10   59.09   20.10
  -6  -1  10   45.70   21.10
   6  -1 -10   41.80   14.70
   6   1 -10   36.80   13.90
  -5  -1  10   10.10   13.70
  -5  -1  10   16.70   12.10
   5  -1 -10   18.20   11.50
   5  -1 -10   24.40   15.40
   5   1 -10    4.40    9.00
   5   1 -10   -5.50   21.20
  -5   1  10   23.40   11.70
   4  -1 -10   14.40    9.60
  -4  -1  10   22.70   14.90
  -4  -1  10   15.00    8.90
   4  -1 -10   23.10   11.10
   4   1 -10    1.40    6.70
   4   1 -10   35.30   19.80
  -4   1  10   11.80    9.50
   3  -1 -10  606.94   62.39
   3  -1 -10  729.23   61.49
  -3  -1  10  735.53   70.19
  -3  -1  10  719.03   60.59
  -3   1  10  749.62   63.59
   3   1 -10  753.62   71.59
   3   1 -10  753.02   60.89
  -2  -1  10  284.57   34.30
   2  -1 -10  252.77   30.00
  -2  -1  10  260.47   25.10
   2  -1 -10  265.17   27.20
   2   1 -10  309.37   26.60
   2   1 -10  248.38   33.50
  -2   1  10  265.57   28.10
  -1  -1  10  329.47   40.60
   1  -1 -10  369.86   36.50
   1   1 -10  393.66   41.50
   1   1 -10  370.96   31.00
  -1   1  10  405.46   36.00
   0  -1  10  121.49   23.50
   0   1 -10  141.89   22.00
   0   1  10  160.28   21.20
   0   1 -10  132.19   11.80
   1  -1  10  446.06   48.60
   1   1  10  471.75   43.80
  -1   1 -10  459.75   45.80
  -2  -1 -10   33.60   13.50
   2  -1  10   46.80    7.60
   2  -1  10   28.10   12.10
  -2   1 -10   29.80    6.00
  -3  -1 -10  100.09   22.50
   3  -1  10  143.89   23.70
   3  -1  10  120.99   18.90
   3   1  10  111.39   18.30
  -3   1 -10  109.69   14.20
  -4  -1 -10  304.17   33.40
   4  -1  10  284.17   36.50
   4   1  10  276.57   33.50
  -4   1 -10  301.67   29.20
  -5  -1 -10   45.90   13.90
   5  -1  10   21.70   16.90
  -5   1 -10   18.60   10.10
   5   1  10   25.10   14.60
   6  -1  10   94.89   29.60
  -6   1 -10  171.38   25.10
   6   1  10  155.08   32.50
   7  -1  10   27.40   19.40
   7   1  10   14.60   22.80
  -7  -2  10   32.30   22.30
   7  -2 -10   -3.10   26.30
   7   2 -10   24.00   19.90
   6  -2 -10   96.99   31.70
   6  -2 -10   90.49   22.00
   6   2 -10   41.20   18.60
   5  -2 -10  239.88   33.30
   5  -2 -10  151.88   30.80
  -5  -2  10  244.48   42.90
  -5  -2  10  276.97   43.40
   5   2 -10  212.88   33.40
  -4  -2  10   32.90   11.70
  -4  -2  10    6.10   14.40
   4  -2 -10   20.70   10.20
   4  -2 -10    0.80    8.50
   4   2 -10   17.70   11.40
   4   2 -10   33.10   17.40
   3  -2 -10   -2.70    6.90
   3  -2 -10   17.10    7.80
  -3  -2  10    6.10    6.60
  -3  -2  10    9.30   12.90
  -3   2  10   -4.20    6.00
   3   2 -10    3.40    8.00
   3   2 -10   -6.10   12.80
   2  -2 -10 1195.08   84.19
  -2  -2  10 1005.40   82.09
   2  -2 -10 1076.99   86.29
  -2  -2  10 1262.97   98.49
   2   2 -10  994.20   84.69
  -2   2  10  975.20   81.49
   2   2 -10  940.91   93.69
  -1  -2  10  591.94   57.39
  -1  -2  10  548.45   42.80
   1   2 -10  580.14   56.59
  -1   2  10  575.94   44.80
   1   2 -10  469.15   45.70
   0  -2  10   34.90   13.10
   0   2 -10   30.70   12.50
  -1  -2 -10  242.68   25.60
   1  -2  10  294.87   35.70
  -1   2 -10  205.88   29.00
   2  -2  10  268.17   36.40
  -2  -2 -10  222.18   27.70
   3  -2  10   88.59   22.40
  -3  -2 -10   48.60   20.20
  -3   2 -10  102.29   11.50
   3   2  10  115.49   19.10
   4  -2  10  480.85   87.79
  -4  -2 -10  704.63   67.29
   4  -2  10  557.94   64.19
   4   2  10  657.33   64.59
  -4   2 -10  547.65   49.90
   4   2  10  689.63   61.49
   5  -2  10   27.40   19.20
   5  -2  10  -15.60   13.90
  -5   2 -10   15.20    9.10
   5   2  10   11.80   13.90
   6  -2  10   87.59   24.90
  -6   2 -10   71.99   15.70
   6   2  10   41.40   20.20
   7  -2  10   44.80   25.00
   7   2  10  108.89   29.30
   6  -3 -10   47.10   19.70
  -6  -3  10   28.90   23.20
   6  -3 -10   10.90   13.70
   6   3 -10  -19.90   24.20
   5  -3 -10    0.50    8.80
  -5  -3  10   -2.00   15.20
   5  -3 -10  -13.70    9.30
   5   3 -10  -42.50   37.90
  -4  -3  10   20.00   16.60
  -4  -3  10   16.50   24.10
   4  -3 -10   -2.20    9.90
   4  -3 -10   32.30   10.40
   3  -3 -10  421.66   41.20
  -3  -3  10  359.36   52.79
  -3  -3  10  376.56   37.90
   3   3 -10  411.26   52.99
   3   3 -10  304.47   45.70
  -2  -3  10   77.79   23.70
  -2  -3  10   89.49   13.60
   2   3 -10   52.49   21.90
  -1  -3  10   43.40    8.40
  -1  -3  10   57.79   19.10
   1   3 -10   45.60   16.10
   1   3 -10   65.09    8.80
   0  -3  10  118.49   26.30
   0   3  10   99.59   14.30
   0   3 -10  107.09   23.10
   0   3  10   98.89   12.70
   1  -3  10  355.76   45.00
  -1  -3 -10  300.87   33.10
  -1   3 -10  279.07   36.00
   1   3  10  345.87   32.10
  -2  -3 -10   73.99   24.30
   2  -3  10  102.89   26.60
   2   3  10  132.09   19.40
   3  -3  10   93.29   24.50
   3  -3  10   76.99   12.20
  -3  -3 -10   56.69   23.90
   3   3  10   67.49   18.10
   4  -3  10  297.47   47.70
   4  -3  10  299.87   49.80
   4   3  10  330.57   44.60
   4   3  10  351.36   47.60
   5  -3  10   41.60   12.50
   5  -3  10   55.29   20.50
   5   3  10  113.19   23.10
   6  -3  10   51.49   19.20
   6  -3  10   52.39   22.70
   6   3  10   44.40   21.40
  -6  -4  10   80.99   31.10
   6  -4 -10   54.49   20.70
   6   4 -10   38.90   27.30
  -5  -4  10   44.00   25.60
   5  -4 -10   30.60   15.80
   5   4 -10   52.69   21.60
  -4  -4  10   42.60   15.80
  -4  -4  10  -12.00   16.40
   4  -4 -10    8.90    9.30
   4   4 -10   12.10   13.20
   3  -4 -10    8.10    9.30
  -3  -4  10   23.40   20.10
  -3  -4  10   11.00   10.00
   3   4 -10   -4.10    9.20
  -2  -4  10  106.89   30.30
  -2  -4  10  121.29   17.00
   2   4 -10   96.49   15.40
  -1  -4  10    8.70   15.20
  -1  -4  10   38.10    8.80
   1   4 -10   32.60   16.10
   0  -4 -10  250.37   30.80
   0  -4  10  222.78   23.10
   0  -4  10  272.57   40.90
   0   4 -10  266.77   35.20
  -1  -4 -10  162.38   54.79
   1  -4  10  223.68   40.50
  -1   4 -10  256.67   33.10
   1   4  10  220.68   25.00
   2  -4  10  312.17   27.10
   2  -4  10  359.66   48.60
   2  -4  10  311.67   27.70
   2   4  10  311.87   35.90
   3  -4  10   36.10   18.40
   3  -4  10   43.20    9.70
   3   4  10   56.89   19.30
   4  -4  10   45.90   12.50
   4  -4  10   45.50   20.90
   5  -4  10   30.50   11.60
   5  -4  10   29.00   18.70
   5   4  10   27.70   15.50
   6  -4  10   12.80   20.70
   6  -4  10   38.20   18.60
   6   4  10   27.90   17.80
   5  -5 -10   30.90   16.40
  -5  -5  10   15.60   25.90
   5   5 -10   13.40   17.20
  -4  -5  10  156.68   42.60
   4  -5 -10  128.69   26.20
   4   5 -10  181.68   27.90
  -3  -5  10  121.99   36.20
   3  -5 -10   87.89   22.30
  -3  -5  10  102.49   22.80
  -2  -5  10    4.80   21.60
  -2  -5  10   43.60   13.80
  -1  -5  10   31.40   10.50
  -1  -5  10    8.40   21.50
   0  -5  10   98.09   31.30
   1  -5  10   36.10   21.50
   1  -5  10   50.49   15.70
   1  -5  10   43.10    9.80
   1   5  10   37.60   10.60
   2  -5  10   24.10    8.20
   2  -5  10   43.00   46.80
   2  -5  10   24.10   10.00
   2   5  10   18.60   12.90
   3  -5  10   31.70   17.50
   3  -5  10   16.00   10.80
   3   5  10   19.80   29.70
   4  -5  10    4.10   19.70
   4  -5  10   19.00   10.70
  -3  -6  10  100.29   40.50
   3  -6 -10    9.80   16.20
  -2  -6  10   19.30   23.10
  -2  -6  10   13.40   19.10
  -1  -6  10  -14.70   21.70
   0  -6  10   36.90   20.70
   0  -6  10    7.30   17.40
   1  -6  10    5.10   10.10
   1  -6  10   24.50   19.30
   1  -6  10    9.70   15.80
   2  -6  10   20.80   17.60
   2  -6  10   16.10   14.60
   2  -6  10   -6.00   18.90
   2   6  10  -12.60   14.30
   3  -6  10   36.00   20.30
   3  -6  10   35.30   41.60
   3  -6  10   49.90   14.60
   3   6  10   66.09   26.50
   7   0 -11   46.10   15.10
   6   0 -11   -2.70    7.80
  -6   0  11   -9.80   10.50
  -5   0  11   67.19   19.20
   5   0 -11   52.49   14.70
   5   0 -11   63.09   23.40
  -4   0  11  196.68   26.20
  -4   0  11  244.78   32.40
   4   0 -11  251.07   27.20
   4   0 -11  144.09   29.40
   3   0 -11    2.10    6.00
  -3   0  11   26.80   11.60
   3   0 -11   -0.20    9.20
   2   0 -11   81.19   18.00
   2   0 -11   83.99   14.80
  -2   0  11  113.69   19.60
   1   0 -11  990.00   87.59
  -1   0  11 1029.30   86.39
   1   0 -11 1052.99   78.79
   0   0 -11    6.00    7.80
   0   0  11   -1.90    7.40
  -1   0 -11   31.60    6.90
   1   0  11   13.00    9.90
   2   0  11  191.78   27.70
  -2   0 -11  198.18   25.20
  -3   0 -11  466.15   40.70
   3   0  11  453.15   45.00
  -4   0 -11  105.99   17.30
   4   0  11  111.19   20.10
  -5   0 -11  -10.90   17.20
   5   0  11   13.70   10.70
   6   0  11  181.28   68.29
   7   0  11   37.60   21.80
  -7  -1  11   -7.60   13.90
   7  -1 -11    5.40   10.10
   7   1 -11    7.10   10.60
   6  -1 -11   13.80   12.00
  -6  -1  11   50.69   18.90
   6  -1 -11   16.00   21.00
   6   1 -11   28.80   11.70
   5  -1 -11    5.40   13.50
  -5  -1  11   22.10   15.50
  -5  -1  11   21.60   15.80
  -5   1  11   17.10   11.40
   5   1 -11   17.40    9.80
  -4  -1  11   69.99   19.30
   4  -1 -11   71.89   16.00
   4  -1 -11   52.49   14.10
  -4  -1  11   75.79   15.50
   4   1 -11   52.69   21.70
   4   1 -11   47.30   12.80
  -4   1  11   65.59   16.50
   3  -1 -11  130.59   18.80
  -3  -1  11  120.39   17.20
  -3  -1  11  147.29   27.60
   3  -1 -11  140.99   22.80
  -3   1  11   92.69   24.20
   3   1 -11  106.19   25.70
   3   1 -11  128.59   17.40
  -2  -1  11    7.20    5.10
   2  -1 -11   -1.30    8.10
  -2  -1  11    8.00   10.80
   2  -1 -11   10.10    6.20
  -2   1  11   -9.60    6.10
   2   1 -11   -2.40    8.80
   2   1 -11    0.30    4.80
  -1  -1  11   50.89   15.90
   1  -1 -11   69.39   14.80
  -1   1  11   78.99   14.80
   1   1 -11   47.30   15.80
   1   1 -11   63.99    9.10
   0  -1  11  331.07   38.60
   0   1  11  377.36   35.10
   0   1 -11  268.47   35.00
   0   1 -11  287.17   24.10
  -1  -1 -11 1653.03  126.69
   1  -1  11 1543.55  137.39
   1   1  11 1810.42  133.19
   2  -1  11   21.50   13.30
  -2  -1 -11   40.00   12.40
  -2   1 -11   28.90    5.90
   3  -1  11  108.69   15.20
   3  -1  11  105.79   23.50
  -3  -1 -11   63.49   19.10
  -3   1 -11   85.49   13.30
   3   1  11  143.49   19.10
  -4  -1 -11    9.50    9.50
   4   1  11   -0.60    7.70
  -4   1 -11   15.50    6.50
  -5  -1 -11  157.08   26.20
   5  -1  11  190.08   32.50
  -5   1 -11  199.18   24.20
   5   1  11  175.98   29.40
   6  -1  11   16.40   17.70
  -6   1 -11    3.30   11.20
   6   1  11    7.00   14.40
   7  -1  11  -17.00   17.70
   7   1  11   14.60   17.90
   7  -2 -11   28.90   18.10
  -7  -2  11  -97.99   57.19
   7   2 -11   27.40   22.90
  -6  -2  11   -8.90   18.40
   6  -2 -11    3.50   11.10
   6  -2 -11   22.90   24.20
   6   2 -11   10.10   15.30
  -5  -2  11   54.59   22.90
   5  -2 -11   53.59   17.60
   5  -2 -11   73.39   18.40
   5   2 -11   60.69   19.00
  -4  -2  11  290.97   46.70
  -4  -2  11  340.07   37.00
   4  -2 -11  324.77   35.50
   4  -2 -11  365.76   38.80
   4   2 -11  349.87   37.90
   4   2 -11  240.98   66.19
  -4   2  11  293.07   45.20
   3  -2 -11   32.70   11.30
  -3  -2  11   38.00    9.70
   3  -2 -11   29.10    9.80
  -3  -2  11   15.30   13.80
   3   2 -11   60.09   21.20
   3   2 -11   33.90   12.10
  -3   2  11   40.10   10.20
  -2  -2  11   65.09   18.80
  -2  -2  11   41.30    9.20
   2  -2 -11   47.30   12.00
   2  -2 -11   78.09   14.00
   2   2 -11   62.09   13.40
  -2   2  11   48.50   10.20
   2   2 -11   34.90   16.50
  -1  -2  11  104.99   10.80
  -1  -2  11  100.79   24.00
   1   2 -11   87.59   21.20
   1   2 -11   62.89   13.60
  -1   2  11  135.79   15.50
   0  -2  11   35.40   14.40
   0   2 -11   44.40   14.50
   0   2  11   26.10   10.60
  -1  -2 -11   48.90   11.20
   1  -2  11   52.39   18.40
   1   2  11   63.59   12.80
  -1   2 -11   36.40   12.30
   2  -2  11   55.19   18.70
  -2  -2 -11   38.40   10.60
   3  -2  11  211.88   23.80
  -3  -2 -11  123.19   29.00
   3  -2  11  207.68   34.50
  -3   2 -11  198.78   17.90
   4  -2  11   37.30   19.00
  -4  -2 -11   81.39   22.50
  -4   2 -11   65.09   12.40
   4   2  11  124.39   21.60
   5  -2  11   23.60   17.70
   5  -2  11   19.00   15.00
   5   2  11    2.30   10.50
  -5   2 -11    5.70    8.10
   6  -2  11   82.39   24.60
   6  -2  11   62.19   24.20
   6   2  11   96.49   23.00
  -6   2 -11   58.29   16.00
   7  -2  11   43.20   37.90
   7  -2  11    8.60   23.10
   7   2  11   11.70   17.20
  -6  -3  11    4.80   20.10
   6  -3 -11   -0.30   12.50
   6   3 -11  -23.80   20.50
   5  -3 -11   10.20   12.30
   5  -3 -11    4.30   10.50
  -5  -3  11   16.90   17.30
   5   3 -11   -6.50   41.50
  -4  -3  11    7.90   20.20
   4  -3 -11   51.99   15.30
  -4  -3  11    2.00   23.20
   4  -3 -11   36.30   11.40
  -3  -3  11  339.77   50.69
   3  -3 -11  326.67   38.30
  -3  -3  11  351.56   34.90
  -2  -3  11  445.76   57.19
  -2  -3  11  445.76   41.70
   2   3 -11  354.56   51.99
   2   3 -11  519.05   42.70
  -1  -3  11   61.49   19.50
  -1  -3  11   57.59    8.90
   1   3 -11   54.29   31.00
   0  -3  11   89.79   24.10
   0   3  11  103.39   15.90
   0   3 -11   80.89   21.20
   1  -3  11  365.36   49.00
  -1  -3 -11  422.96   46.40
  -1   3 -11  387.06   45.00
   2  -3  11    8.10   14.40
  -2  -3 -11   16.90   10.90
   2   3  11   -4.50    7.70
   3   3  11   24.20   12.50
   4  -3  11   29.30   39.60
   4   3  11   36.20   17.40
   4   3  11   86.39   20.30
   5  -3  11   79.29   22.70
   5   3  11   71.79   21.30
   6  -3  11   42.80   19.50
   6  -3  11   -5.50   16.90
   6   3  11    9.00   14.50
  -6  -4  11    3.70   29.30
   5  -4 -11   34.30   16.20
  -5  -4  11   66.49   30.50
   5   4 -11   40.00   22.60
  -4  -4  11    7.50   23.30
   4  -4 -11   -5.70   11.40
  -4  -4  11   31.20   14.20
   4   4 -11    1.30   13.30
   3  -4 -11   10.10   10.70
  -3  -4  11    3.90   20.20
   3   4 -11    0.60    8.60
  -2  -4  11   87.79   16.20
  -2  -4  11   94.69   49.70
   2   4 -11  113.19   15.60
  -1  -4  11   76.39   25.10
  -1  -4  11  121.69   15.30
   1   4 -11  129.19   27.70
   0  -4  11   18.00   17.40
   0   4 -11   45.30   16.20
   1  -4  11    5.00   17.50
  -1   4 -11   -6.30   11.00
   1   4  11   -0.80    8.00
   2  -4  11  123.79   32.60
   2   4  11  134.19   22.20
   3  -4  11  322.97   85.29
   3  -4  11  334.47   29.20
   3   4  11  282.67   40.30
   4  -4  11   -5.10   15.80
   4  -4  11   19.40    9.50
   5  -4  11   72.29   26.90
   5  -4  11  127.99   23.70
   4  -5 -11    9.70   13.60
  -4  -5  11   22.90   21.90
   4   5 -11   10.10   14.00
  -3  -5  11    2.30   15.20
  -3  -5  11    7.10   21.00
   3  -5 -11   11.90   12.70
  -2  -5  11   25.60   11.80
  -2  -5  11   19.10   20.00
  -1  -5  11   -5.20    7.40
  -1  -5  11   37.00   20.40
   0  -5  11   92.79   15.70
   0  -5  11  132.39   31.60
   1  -5  11    6.70   17.60
   1   5  11   16.60    7.90
   2  -5  11  -23.20   16.90
   2   5  11   -1.40   11.00
   3  -5  11  -10.00    8.40
   3  -5  11    0.70    7.20
   3  -5  11   -2.30   15.40
   3   5  11   -5.80   18.10
   4  -5  11   -7.00   21.00
   4  -5  11   28.20   18.60
  -2  -6  11   46.60   28.90
  -1  -6  11   46.00   16.40
  -1  -6  11   29.40   25.60
   0  -6  11   31.70   15.20
   0  -6  11   38.10   21.60
   1  -6  11   -5.40   16.40
   1  -6  11    8.90    9.40
   2  -6  11   52.59   12.90
   2  -6  11    3.90   20.80
   2   6  11   38.50   17.90
   7   0 -12   53.69   17.10
  -6   0  12   11.70   15.30
   6   0 -12   13.20   10.40
  -5   0  12   13.40   13.30
   5   0 -12   26.10   12.10
   5   0 -12   15.20   16.40
   4   0 -12   17.20   15.30
  -4   0  12    4.40   11.80
   4   0 -12   37.80   11.10
  -3   0  12  375.56   43.40
   3   0 -12  383.76   45.40
   3   0 -12  417.86   38.20
  -2   0  12   36.30   12.70
   2   0 -12   32.00    9.80
   2   0 -12   21.70   12.10
   1   0 -12  727.23   70.69
  -1   0  12  815.62   71.09
   1   0 -12  807.72   61.89
   0   0  12   36.40   12.30
   0   0 -12   47.00   14.20
  -1   0 -12  205.38   19.30
   1   0  12  173.28   28.50
   2   0  12  167.08   26.00
  -2   0 -12  160.28   23.60
   3   0  12   20.80   12.80
  -3   0 -12    2.70    5.70
   4   0  12    4.20    7.60
  -4   0 -12    2.90    7.60
  -5   0 -12  525.05   68.69
   5   0  12  465.75   49.99
   6   0  12   26.30   45.00
   7  -1 -12    4.60   14.60
  -7  -1  12   -5.20   17.80
   7   1 -12   -0.40   10.20
   6  -1 -12   11.40   10.80
  -6  -1  12  -18.30   12.40
   6   1 -12    8.80   10.10
  -5  -1  12   39.30   50.69
   5  -1 -12   58.49   18.90
   5  -1 -12   28.40   13.50
   5   1 -12   33.30   11.40
  -5   1  12   55.69   18.10
   4  -1 -12    4.00    6.50
  -4  -1  12   10.10    9.60
  -4  -1  12    5.00   12.80
   4   1 -12   32.20   16.20
  -4   1  12    3.90    9.70
   4   1 -12   11.50    6.90
   3  -1 -12   15.80    8.50
  -3  -1  12   18.50    7.90
   3  -1 -12   18.50   11.20
  -3  -1  12   24.70   13.10
   3   1 -12   43.80   17.00
  -3   1  12   23.20   10.40
   3   1 -12   16.40    6.90
   2  -1 -12   36.30    9.80
  -2  -1  12   48.70   15.90
   2  -1 -12   39.90   12.70
   2   1 -12   36.30    8.50
   2   1 -12   52.09   17.30
  -2   1  12   31.50   10.90
   1  -1 -12  341.87   43.20
  -1  -1  12  403.36   45.30
  -1   1  12  423.46   39.70
   1   1 -12  436.36   33.70
   1   1 -12  369.26   44.40
   0  -1  12  182.88   28.20
   0   1 -12  174.88   15.40
   0   1 -12  189.38   27.80
   0   1  12  205.08   26.10
  -1  -1 -12 1325.37  102.99
   1  -1  12 1243.08  113.99
   1   1  12 1446.56  112.19
   2  -1  12   18.10   12.20
  -2  -1 -12    7.90    9.80
  -2   1 -12    4.00    3.70
   2   1  12   12.00    9.90
   3  -1  12   81.39   21.80
   3  -1  12   96.99   14.40
  -3  -1 -12   60.09   20.20
   3   1  12  131.49   17.70
  -3   1 -12  121.79   14.10
  -4  -1 -12  132.29   23.00
   4  -1  12   95.09   24.20
   4  -1  12  122.49   19.00
  -4   1 -12   81.39   14.70
   4   1  12   87.49   18.50
  -5  -1 -12   48.50   15.30
   5  -1  12   50.29   15.60
  -5   1 -12   75.49   15.30
   5   1  12   82.69   18.60
   6  -1  12   16.90   15.90
   6   1  12   36.00   16.60
  -6   1 -12   31.90   13.50
   7  -1  12    3.90   14.90
   7   1  12   20.80   16.60
   7  -2 -12   42.50   18.50
  -7  -2  12   25.80   27.40
   7   2 -12   29.50   23.10
  -6  -2  12   60.59   24.60
   6  -2 -12   25.80   22.20
   6   2 -12   86.39   22.70
  -5  -2  12   49.99   24.10
   5  -2 -12   43.70   20.10
   5  -2 -12   73.69   19.40
   5   2 -12   73.89   18.90
   4  -2 -12  138.99   25.60
  -4  -2  12  112.69   27.50
   4  -2 -12  158.78   24.00
  -4  -2  12  179.48   23.20
  -4   2  12  154.58   29.20
   4   2 -12   90.69   20.10
  -3  -2  12  282.57   43.40
   3  -2 -12  307.67   35.10
   3  -2 -12  310.47   33.80
  -3  -2  12  313.77   32.00
  -3   2  12  331.47   33.10
   3   2 -12  358.96   50.59
   3   2 -12  335.87   35.00
   2  -2 -12   43.70   11.80
  -2  -2  12   71.39   10.60
  -2  -2  12   54.79   19.60
   2  -2 -12   42.20   12.20
  -2   2  12   69.69   13.00
   2   2 -12   49.20   12.50
   2   2 -12   47.40   18.90
  -1  -2  12   49.20   17.60
  -1   2  12   43.20   10.50
   1   2 -12   41.30   17.00
   0  -2  12   65.29   19.40
   0   2  12   46.60   12.50
   0   2 -12   48.30   16.10
   1  -2  12   41.70   16.90
  -1  -2 -12   24.10    8.90
  -1   2 -12   13.90   11.50
   1   2  12   46.80   13.30
  -2  -2 -12   -8.30    7.30
   2  -2  12    4.70   13.60
   3  -2  12  761.32   76.89
  -3  -2 -12  591.14   75.59
   3  -2  12  751.42   57.39
  -3   2 -12  731.73   55.29
   4  -2  12   80.39   27.80
   4  -2  12   46.70   15.70
  -4  -2 -12   59.99   22.50
   4   2  12   67.69   17.00
  -4   2 -12   70.99   12.60
   5  -2  12   16.70   15.30
   5  -2  12   14.90   17.10
   5   2  12   48.80   15.20
  -5   2 -12   -3.20    8.30
   6  -2  12  -30.60   16.20
   6  -2  12   20.40   16.50
  -6   2 -12  -13.30   10.70
   6   2  12   12.90   14.80
  -6  -3  12   38.40   28.90
   6  -3 -12   42.40   25.10
   6  -3 -12   22.00   15.70
   6   3 -12   27.70   26.30
   5  -3 -12   24.60   12.50
  -5  -3  12    0.40   19.50
   5  -3 -12  -15.20   13.30
   5   3 -12  -11.00   35.40
   4  -3 -12   39.90   13.90
  -4  -3  12   70.59   23.80
   4  -3 -12   39.40   12.20
  -4  -3  12   52.39   23.80
   4   3 -12   -2.10   21.40
  -3  -3  12  744.23   99.79
  -3  -3  12  816.92   66.69
   3  -3 -12  814.02   79.69
   3   3 -12  701.93   76.19
  -2  -3  12   27.50   15.90
  -2  -3  12   -4.30   14.40
   2   3 -12    5.60   10.00
   2   3 -12   -3.20   16.00
  -1  -3  12   59.79   19.80
  -1  -3  12   61.59    8.50
   1   3 -12   49.20   18.70
   0  -3  12  100.09   26.80
   0   3  12  127.19   17.80
   0   3 -12  108.29   26.60
   1  -3  12  481.75   60.59
  -1  -3 -12  538.25   51.19
   1   3  12  597.44   49.60
  -1   3 -12  473.75   54.79
  -2  -3 -12   94.49   20.10
   2  -3  12  143.79   30.40
   2   3  12  132.59   21.10
   3  -3  12  630.34   71.19
   3   3  12  593.94   60.59
   4  -3  12   41.50   24.90
   4  -3  12   75.29   17.70
   4   3  12   65.19   31.60
   5  -3  12   50.39   17.70
   5  -3  12   22.90   19.80
   5   3  12   43.00   16.10
   6  -3  12  -15.20   18.70
   6  -3  12   21.00   18.70
   6   3  12    3.40   14.40
  -5  -4  12   24.10   26.80
   5  -4 -12   41.70   15.30
   5   4 -12    7.10   20.70
   4  -4 -12   71.89   20.50
  -4  -4  12   85.19   33.60
   4   4 -12   98.09   23.30
  -3  -4  12   68.99   15.50
   3  -4 -12   27.50   14.70
  -3  -4  12   45.10   26.20
   3   4 -12   53.79   13.90
  -2  -4  12  142.79   17.10
  -2  -4  12   82.39   28.00
   2   4 -12   95.69   23.50
  -1  -4  12   22.20    6.10
  -1  -4  12   -6.50   15.70
   0  -4  12   16.40   18.00
   1  -4  12   74.29   25.80
   1   4  12   84.59   16.90
   1   4  12   99.69   17.50
   2  -4  12   -5.40   18.60
   2   4  12   -9.60    9.40
   3  -4  12  250.97   42.30
   3   4  12  138.09   30.30
   4  -4  12    3.10   17.50
   4  -4  12   17.90   10.40
   5  -4  12   28.60   13.50
   5  -4  12   16.90   21.50
  -4  -5  12   -2.90   22.70
   4  -5 -12  -20.20   26.10
   4   5 -12   18.10   21.00
  -3  -5  12   49.99   54.39
   3  -5 -12   23.20   13.70
  -3  -5  12   21.10   26.80
  -2  -5  12    3.50   12.00
  -2  -5  12  -11.60   20.70
  -1  -5  12   92.29   26.40
  -1  -5  12   50.19   19.80
   0  -5  12   10.70   17.00
   1  -5  12   67.59   27.20
   1   5  12   61.69   12.80
   2  -5  12   26.40   22.50
   2   5  12   -8.80   12.90
   3  -5  12    1.90   17.30
   3   5  12   22.30   19.50
   4  -5  12   13.60   22.00
   4  -5  12   21.50   10.60
  -2  -6  12   23.10   30.70
  -2  -6  12   43.30   19.10
  -1  -6  12   35.90   16.70
  -1  -6  12   78.49   28.50
   0  -6  12   49.00   25.20
   1  -6  12    5.20   16.70
   2  -6  12   41.00   23.00
   2   6  12   19.30   19.40
  -7   0  13   30.50   18.00
   7   0 -13   11.80   10.90
   6   0 -13   11.80   10.40
  -6   0  13   -7.50   11.00
   5   0 -13  237.18   40.70
   5   0 -13  158.48   38.90
  -5   0  13  170.98   31.90
   4   0 -13  242.58   37.70
  -4   0  13  221.68   32.70
   4   0 -13  233.48   28.60
   3   0 -13  128.69   25.90
   3   0 -13  121.79   18.50
  -3   0  13  148.99   25.70
  -2   0  13  960.30   80.79
   2   0 -13  937.41   72.89
   2   0 -13  833.12   80.99
   1   0 -13  174.28   29.40
   1   0 -13  245.18   22.20
  -1   0  13  218.38   29.10
   0   0  13  800.92   70.69
   0   0 -13  689.73   66.99
   1   0  13  280.57   37.10
  -1   0 -13  299.77   26.50
  -2   0 -13   49.00   13.80
   2   0  13    7.80    9.90
   3   0  13    4.30   10.60
   3   0  13    5.90    6.30
  -3   0 -13    4.80    6.50
  -4   0 -13   -7.80    6.90
   4   0  13    8.80    7.10
   5   0  13  113.19   21.40
  -5   0 -13  100.89   22.40
   6   0  13   -3.00   15.90
   7   0  13   -7.70   18.80
   7  -1 -13   21.40   16.70
  -7  -1  13   30.60   19.80
   7   1 -13   17.60   15.20
   6  -1 -13   13.50   11.00
  -6  -1  13   11.50   14.60
  -6   1  13   10.70   13.10
   6   1 -13    3.20    9.40
  -5  -1  13  262.67   44.40
   5  -1 -13  263.57   34.40
   5   1 -13  277.37   34.00
  -5   1  13  309.37   38.30
   4  -1 -13   28.30   13.50
   4  -1 -13   -2.20    7.30
  -4  -1  13    6.30   13.80
   4   1 -13   28.00   18.40
  -4   1  13   16.70   11.10
   3  -1 -13    4.00    6.80
  -3  -1  13   -3.50    5.70
  -3  -1  13  -12.10   10.10
   3   1 -13    5.70   13.20
   3   1 -13   -3.30    5.50
  -3   1  13   -4.40    8.00
   2  -1 -13   20.90   11.90
  -2  -1  13    3.20   11.80
   2  -1 -13   21.30    8.70
   2   1 -13    0.90   14.20
  -2   1  13   11.90   12.00
   2   1 -13   17.10    6.60
  -1  -1  13  571.44   59.29
   1  -1 -13  527.85   53.39
   1   1 -13  660.43   62.39
  -1   1  13  670.93   55.09
   1   1 -13  545.35   46.50
   0  -1  13  124.29   24.30
   0   1 -13   93.39   21.90
   0   1  13  101.49   30.90
   0   1 -13  103.99   10.50
   1  -1  13   89.69   22.70
   1   1  13  129.49   23.50
   2  -1  13  561.64   58.79
  -2  -1 -13  440.86   47.10
   2   1  13  532.25   50.49
  -2   1 -13  469.45   38.80
   4  -1  13   84.59   15.40
  -4  -1 -13   54.49   17.40
   4  -1  13   74.29   22.00
   4   1  13   84.29   17.00
  -4   1 -13   81.89   13.90
   5  -1  13   34.70   12.10
   5  -1  13   14.00   17.00
  -5  -1 -13   -0.20   12.90
  -5   1 -13    1.50    8.90
   5   1  13   10.70   11.40
   6  -1  13   34.50   18.20
  -6   1 -13   45.70   16.40
   7  -1  13   17.10   16.30
   7   1  13   -5.10   15.00
   6  -2 -13    4.30   12.20
  -6  -2  13    0.40   18.10
   6  -2 -13   -4.70   22.10
   6   2 -13    9.10   14.60
   5  -2 -13   34.80   15.70
  -5  -2  13    3.50   17.10
   5  -2 -13   16.30    9.50
   5   2 -13    5.00   11.30
   4  -2 -13    4.20   11.10
  -4  -2  13   31.00   11.40
   4  -2 -13   12.40   12.60
  -4  -2  13   -9.60   18.80
   4   2 -13    1.50    9.00
  -4   2  13    0.50    9.00
  -3  -2  13  506.95   44.60
   3  -2 -13  482.35   48.20
  -3  -2  13  457.15   58.89
   3  -2 -13  392.36   68.39
   3   2 -13  491.45   46.70
   3   2 -13  524.15   63.29
  -3   2  13  562.74   47.30
   2  -2 -13    6.40    8.00
   2  -2 -13    8.80    7.30
  -2  -2  13    4.30   12.10
  -2  -2  13   10.20    7.20
   2   2 -13   25.90   17.70
   2   2 -13    3.40    7.90
  -2   2  13   11.30    7.70
  -1  -2  13   66.49   19.70
   1   2 -13   15.10   15.70
  -1   2  13   33.80   10.30
   1   2 -13   21.40    9.90
   0  -2  13  215.18   33.90
   0   2 -13  198.38   32.70
   0   2  13  218.98   27.20
   1  -2  13  416.86   51.69
  -1  -2 -13  389.26   38.70
   1   2  13  429.96   48.10
  -1   2 -13  427.36   47.30
   2  -2  13  371.76   50.59
  -2  -2 -13  373.16   38.90
   3  -2  13  411.66   33.90
   3  -2  13  410.46   55.49
   4  -2  13   17.40   16.40
   4  -2  13    8.60    8.40
   4   2  13   11.40   10.40
  -4   2 -13    8.00   12.90
   5  -2  13   26.10   17.20
   5  -2  13   20.50   15.30
  -5   2 -13   38.00   11.40
   5   2  13   29.60   13.50
   6  -2  13   69.19   27.40
   6  -2  13   49.00   21.20
   6   2  13   80.19   24.70
  -6   2 -13   79.39   17.30
   6  -3 -13   70.79   29.80
   6  -3 -13   -7.60   30.00
  -6  -3  13    5.40   64.19
   6   3 -13  -39.20   23.80
   5  -3 -13   42.40   15.70
  -5  -3  13   19.60   22.40
   5  -3 -13   39.00   15.60
   5   3 -13   57.29   31.30
   4  -3 -13  239.18   33.10
  -4  -3  13  137.79   35.70
  -4  -3  13  217.28   34.40
   4  -3 -13  248.18   27.10
  -3  -3  13  458.75   62.69
   3  -3 -13  342.37   46.80
  -3  -3  13  536.45   43.40
  -2  -3  13   87.19   27.60
  -2  -3  13  102.49   27.20
  -1  -3  13   88.19   26.00
  -1  -3  13  107.49   10.90
  -1   3  13   97.59   12.60
   1   3 -13   84.99   23.80
   0  -3  13    4.90   14.40
   0   3  13   19.70    9.10
   0   3 -13   -5.20   15.00
  -1  -3 -13   32.90   11.60
   1  -3  13   28.40   19.20
  -1   3 -13   61.49   19.10
   1   3  13   40.50   12.40
   2  -3  13  393.86   54.99
  -2  -3 -13  412.26   43.50
   3  -3  13   86.49   49.80
   3   3  13  324.47   45.20
   4  -3  13  214.98   41.10
   4  -3  13  233.98   29.30
   5  -3  13   17.50   16.70
   5  -3  13   -1.10   19.40
   5   3  13   23.90   16.60
   6  -3  13    1.10   17.70
   6  -3  13   10.40   20.80
   6   3  13   34.00   17.90
  -5  -4  13  -14.70   35.00
   5   4 -13   15.80   21.10
   4  -4 -13   35.10   15.40
  -4  -4  13   28.30   25.00
  -4  -4  13   49.99   18.20
   4   4 -13   79.29   21.90
  -3  -4  13  131.09   39.60
  -3  -4  13  170.78   24.80
   3  -4 -13  107.79   23.90
   3   4 -13  164.48   23.10
  -2  -4  13  204.38   23.80
  -2  -4  13  176.28   40.80
  -1  -4  13   21.10   15.50
  -1  -4  13    5.40    5.20
   0  -4  13   67.09   67.89
   1  -4  13   -7.50   35.50
   1   4  13    5.10   10.20
   1   4  13   41.50   26.70
   2  -4  13    7.00   20.50
   2   4  13   35.20   12.90
   3  -4  13   61.19   25.70
   3   4  13   72.29   26.90
   4  -4  13   24.30   21.00
   5  -4  13   11.10   21.60
   5  -4  13   -5.00   16.20
  -4  -5  13  -63.69   39.70
   4  -5 -13   42.00   17.30
   4   5 -13    5.60   21.70
  -3  -5  13   34.80   25.00
   3  -5 -13   15.30   12.00
  -2  -5  13   47.00   27.00
  -2  -5  13   71.19   15.20
  -1  -5  13   -6.40   18.20
  -1  -5  13   19.40    7.20
   0  -5  13  -10.60   15.40
   1  -5  13   53.09   24.90
   1   5  13   44.40   11.10
   2  -5  13   35.70   26.10
   2   5  13   66.19   17.50
   3  -5  13   -6.10   19.20
   3   5  13   11.60   18.70
   4  -5  13   32.50   25.90
  -1  -6  13    7.40   13.00
  -1  -6  13   13.90   23.90
   0  -6  13    7.10   22.90
   1  -6  13    9.40   17.60
   7   0 -14  -24.40   17.80
  -7   0  14    5.50   15.90
  -6   0  14   -8.50   13.00
   6   0 -14    1.00    7.90
  -5   0  14   21.60   14.50
   4   0 -14   21.40   18.50
   3   0 -14   97.49   17.00
   3   0 -14  117.09   24.50
  -3   0  14   91.89   21.10
  -2   0  14    8.10    9.70
   2   0 -14    6.50    5.60
   2   0 -14   15.60   12.10
  -1   0  14  150.38   24.10
   1   0 -14  111.79   15.10
   1   0 -14  118.69   24.90
   0   0  14  257.77   34.90
   0   0 -14  225.28   30.90
   1   0  14  471.05   52.19
  -1   0 -14  459.25   38.90
   2   0  14  183.48   30.50
  -3   0 -14    5.70    7.70
   3   0  14   25.10   12.70
   4   0  14   39.20   28.10
  -4   0 -14   42.80   10.70
   4   0  14   36.80   11.70
   5   0  14  179.78   25.90
  -5   0 -14  164.48   24.70
   6   0  14    9.90    9.80
  -7  -1  14  131.89   34.40
   6  -1 -14    7.50   12.00
  -6  -1  14  -13.20   15.00
   6   1 -14   10.00   10.30
  -5  -1  14   39.20   18.70
   5  -1 -14   25.10   18.50
   5  -1 -14   20.20   11.30
  -5   1  14   13.40   13.20
   4  -1 -14   32.20   11.40
  -4  -1  14   50.59   22.70
  -4  -1  14   33.90   17.70
   4  -1 -14   17.00   14.70
   4   1 -14    5.30   23.20
   4   1 -14   22.80    9.00
  -4   1  14   28.30   13.20
   3  -1 -14    8.40   13.00
  -3  -1  14   26.30   16.50
   3  -1 -14   25.70   10.20
   3   1 -14   12.00   17.30
   3   1 -14   37.80   10.10
  -3   1  14   28.10   12.30
  -2  -1  14   16.80   12.20
   2  -1 -14    3.40    7.40
   2  -1 -14   19.20   12.50
   2   1 -14   26.80    7.90
  -2   1  14   13.20    9.90
   2   1 -14   14.10   13.60
  -1  -1  14   23.60   12.90
   1  -1 -14    0.30    9.50
   1   1 -14   13.30   15.80
  -1   1  14   25.20   12.70
   1   1 -14   16.30    5.80
   0  -1  14   42.80   16.00
   0   1 -14   19.30    4.60
   0   1  14   36.60   13.30
   0   1 -14   17.00   14.20
  -1  -1 -14  290.77   29.20
   1  -1  14  282.27   40.60
   1   1  14  342.87   39.20
  -2  -1 -14  173.68   28.20
   2  -1  14  293.77   40.50
  -2   1 -14  211.58   19.80
   2   1  14  273.17   33.10
  -3  -1 -14  235.38   40.10
   3  -1  14  291.87   40.70
  -3   1 -14  311.77   27.20
   4  -1  14   11.30    7.30
   4  -1  14   -3.90   13.50
  -4   1 -14   18.80    7.70
   4   1  14   19.70    9.80
   5  -1  14   34.30   11.20
   5  -1  14   43.00   18.50
   5   1  14   30.90   12.30
  -5   1 -14   30.30   11.40
   6  -1  14   96.99   31.70
   6  -1  14  119.69   24.30
   6   1  14  107.59   25.80
  -6   1 -14   99.39   23.20
  -6  -2  14   41.50   22.90
   6  -2 -14   36.00   17.60
   6  -2 -14   77.79   28.20
   5  -2 -14    4.60   18.90
   5  -2 -14   -8.50    8.20
  -5  -2  14  -22.10   13.60
  -4  -2  14   26.40   16.90
   4  -2 -14   -4.20    7.80
  -4  -2  14   29.90   16.30
   4  -2 -14    3.00   14.10
   4   2 -14    7.50   10.10
  -4   2  14    7.90    9.70
   3  -2 -14  569.04   54.09
  -3  -2  14  521.45   49.30
   3  -2 -14  587.04   54.49
  -3  -2  14  508.05   64.89
  -3   2  14  636.64   53.79
   3   2 -14  571.54   51.59
  -2  -2  14  109.89   26.80
   2  -2 -14  106.39   19.80
   2  -2 -14  157.28   22.50
   2   2 -14  151.08   32.10
  -2   2  14  144.39   19.30
   2   2 -14  158.48   19.90
  -1  -2  14  120.29   27.10
   1   2 -14   73.69   23.80
   1   2 -14   63.49   13.10
  -1   2  14   96.39   17.80
   0  -2  14  340.77   45.10
   0   2  14  329.37   36.10
   0   2 -14  292.67   51.09
   1  -2  14  186.18   38.20
  -1  -2 -14  243.38   25.60
  -1   2 -14  165.88   31.00
   1   2  14  227.18   30.20
  -2  -2 -14  170.38   24.40
   2  -2  14  123.79   30.10
   2   2  14  157.38   24.60
   3  -2  14  110.29   28.80
  -3  -2 -14   81.79   24.90
   4  -2  14  186.78   40.70
   4  -2  14  272.67   25.30
  -4   2 -14  225.88   28.20
   5  -2  14   -3.00   14.10
   5  -2  14    9.80    9.50
   5   2  14    8.60   12.10
  -5   2 -14    6.70    9.40
   6  -2  14   25.80   14.00
   6  -2  14   29.60   22.40
  -6   2 -14  -24.20   12.20
   6   2  14    5.20   13.60
  -6  -3  14   35.30   23.30
   6  -3 -14   38.60   28.10
   6  -3 -14   11.10   13.70
   6   3 -14   44.40   32.00
  -5  -3  14   18.40   22.10
   5  -3 -14   11.60   12.70
   5   3 -14   25.50   30.10
  -4  -3  14   76.79   19.80
   4  -3 -14   26.00   14.10
   4  -3 -14   39.40   13.70
  -4  -3  14   27.70   21.70
   4   3 -14   26.50   23.60
  -3  -3  14  105.39   18.30
  -3  -3  14  111.29   31.40
   3  -3 -14   75.79   19.00
   3   3 -14   80.69   27.70
  -2  -3  14  112.59   19.10
  -2  -3  14  170.18   52.39
   2   3 -14  111.19   21.10
  -1  -3  14   33.80   19.80
   1   3 -14   80.09   69.19
  -1   3  14   50.49    9.30
   0  -3  14   23.80   15.90
   0   3 -14   35.10   18.40
   0   3  14   11.60    9.10
   1  -3  14    2.40   13.60
  -1  -3 -14   -2.80    8.00
  -1   3 -14    0.20   14.80
   1   3  14   19.60   19.90
  -2  -3 -14   70.39   23.00
   2  -3  14   14.80   20.40
   3  -3  14   98.09   28.00
   3   3  14   73.19   20.60
   4  -3  14   16.10   18.30
   5  -3  14  -21.60   16.50
   5  -3  14    9.90   13.10
   6  -3  14   24.10   21.00
   6  -3  14    1.70   51.79
   5  -4 -14   17.10   13.70
  -5  -4  14  -13.40   26.50
   5   4 -14   25.50   24.70
  -4  -4  14   -5.20   13.40
  -4  -4  14   15.80   21.60
   4  -4 -14   -5.20   11.70
   3  -4 -14   -2.20   10.90
  -3  -4  14  -22.10   19.90
  -3  -4  14   33.60   10.70
   3   4 -14   -3.30   10.50
  -2  -4  14   36.70   22.70
  -2  -4  14   36.40   10.30
  -1  -4  14   -0.10   14.90
   0  -4  14  257.97   48.00
   1  -4  14  159.48   40.10
   1   4  14  151.08   24.00
   2  -4  14    3.10   16.30
   2   4  14   23.50   12.80
   3  -4  14   68.39   30.00
   3   4  14  154.08   28.60
   4  -4  14    9.70   21.80
   5  -4  14   27.60   24.10
   5  -4  14   46.00   27.80
  -4  -5  14   33.80   29.40
  -3  -5  14  -33.70   24.20
  -3  -5  14   28.50   16.30
   3  -5 -14  -12.20   13.20
  -2  -5  14   33.40   22.90
  -2  -5  14   -4.90    9.80
  -1  -5  14   64.59   27.20
   0  -5  14   19.80   17.90
   1  -5  14   45.70   24.80
   1   5  14   41.90   10.50
   2  -5  14  108.89   32.90
   2   5  14   73.59   21.10
   3  -5  14   -2.30   20.70
   3   5  14  -17.50   20.50
   0  -6  14   13.70   22.50
   6   0 -15    7.10    9.70
  -6   0  15   22.10   17.80
   5   0 -15   50.39   15.20
  -5   0  15   52.19   34.10
   4   0 -15   84.49   23.60
  -4   0  15   37.10   15.00
   4   0 -15   54.39   13.80
   3   0 -15   37.90   19.20
   3   0 -15   27.30    9.80
  -3   0  15   30.80   14.00
   2   0 -15    0.20    5.80
   2   0 -15   12.60   13.20
  -2   0  15    2.60    9.60
  -1   0  15  618.94   60.39
   1   0 -15  586.34   52.09
   1   0 -15  597.24   60.39
   0   0  15   63.39   19.00
   0   0 -15   34.90   14.80
   1   0  15  298.47   40.10
  -1   0 -15  269.77   26.10
   2   0  15   -3.00   12.60
   3   0  15   32.30   15.40
  -3   0 -15   41.10   11.30
   4   0  15  204.38   37.70
   4   0  15  227.88   26.60
  -4   0 -15  231.88   27.10
  -5   0 -15  -16.80    9.60
   5   0  15    9.50    9.30
   6   0  15   -9.10    9.20
  -6  -1  15   10.40   16.40
   6  -1 -15   14.60   12.80
  -6   1  15   14.20   13.50
   6   1 -15  -11.50    9.60
  -5  -1  15   -0.10   13.50
   5  -1 -15   13.10    9.40
   5  -1 -15   15.40   18.50
   5   1 -15   -1.20    8.40
  -5   1  15   20.00   13.80
   4  -1 -15  124.79   20.90
  -4  -1  15   58.39   22.90
  -4  -1  15  139.89   22.20
   4  -1 -15  125.79   24.30
   4   1 -15   80.69   17.20
  -4   1  15   86.99   21.40
   3  -1 -15  295.87   36.40
  -3  -1  15  344.37   43.60
   3  -1 -15  301.17   32.70
   3   1 -15  317.87   31.70
  -3   1  15  272.97   35.80
   3   1 -15  294.67   45.80
  -2  -1  15   20.30   13.20
   2  -1 -15   36.90   10.60
   2  -1 -15   27.80   14.80
  -2   1  15   29.60   12.70
   1  -1 -15  232.78   29.40
  -1  -1  15  189.38   32.80
  -1   1  15  226.48   30.10
   1   1 -15  199.98   20.70
   1   1 -15  260.67   36.90
   0  -1  15   27.80   14.00
   0   1  15   40.80   14.90
   0   1 -15   29.60    5.70
   0   1 -15   29.10   15.80
  -1  -1 -15    8.70    6.60
   1  -1  15   10.40   14.00
   1   1  15   11.40   11.50
  -2  -1 -15   99.59   20.40
   2  -1  15   30.30   16.90
  -2   1 -15   73.89    9.60
   2   1  15   49.00   16.20
   3  -1  15   25.40   17.90
   3   1  15   23.90   14.00
  -3   1 -15   14.10    7.00
  -4  -1 -15  106.39   22.80
   4  -1  15  102.89   16.40
   4  -1  15   96.69   25.00
  -4   1 -15  144.19   17.70
   5  -1  15   24.00   17.90
   5  -1  15   32.40   11.60
  -5   1 -15   36.90   12.50
   5   1  15   15.20   13.00
   6  -1  15  149.19   24.60
   6  -1  15   65.59   28.10
  -6   1 -15  109.59   22.40
   6   1  15   94.19   24.00
  -6  -2  15    2.60   20.90
   6  -2 -15    1.20   11.90
   6  -2 -15   13.20   29.20
   6   2 -15   -4.70   14.50
  -5  -2  15   96.99   29.50
   5  -2 -15   74.69   26.70
   5  -2 -15  149.79   26.30
   5   2 -15  123.49   26.40
  -5   2  15  168.98   26.20
  -4  -2  15  162.28   33.00
   4  -2 -15   76.79   18.60
   4  -2 -15   66.59   21.60
  -4  -2  15   46.20   24.50
   4   2 -15   84.39   17.90
  -4   2  15  136.19   22.40
   3  -2 -15   27.60   14.50
  -3  -2  15   27.60    8.70
  -3  -2  15   18.00   26.20
   3  -2 -15   28.00   11.10
   3   2 -15   31.10   11.40
  -3   2  15   71.89   27.60
   2  -2 -15  141.69   22.40
   2  -2 -15  199.98   24.70
  -2  -2  15  104.99   25.50
  -2   2  15  141.49   20.60
   2   2 -15  104.19   28.40
  -1  -2  15   11.80   14.90
   1   2 -15   17.30    9.50
  -1   2  15   12.00   10.70
   1   2 -15   29.10   18.40
   0  -2  15   22.00   16.30
   0   2 -15   35.80   17.60
   0   2  15   38.10   19.70
  -1  -2 -15  118.09   18.70
   1  -2  15   86.29   25.20
   1   2  15  102.09   22.10
  -1   2 -15  100.49   24.90
   2  -2  15  529.35   63.99
  -2  -2 -15  583.34   67.29
   2   2  15  482.75   52.49
   3  -2  15   28.50   19.40
  -3  -2 -15   88.19   27.30
   4  -2  15   34.10   21.80
   4  -2  15   41.20    9.40
  -4   2 -15   40.00    9.00
   5  -2  15    6.50    9.20
   5  -2  15    5.20   17.60
   5   2  15    7.70   14.80
  -5   2 -15   29.70   10.40
   6  -2  15   42.00   15.10
   6   2  15   38.80   17.30
  -6   2 -15   25.40   19.70
   5  -3 -15   24.10   12.90
  -5  -3  15   11.40   22.60
   5  -3 -15   52.49   17.50
   5   3 -15  -18.10   25.60
  -4  -3  15   27.50   14.00
   4  -3 -15   -8.60   11.10
   4  -3 -15    7.50   11.20
  -4  -3  15   -5.80   19.90
   4   3 -15  -27.10   21.60
   3  -3 -15  691.83   65.69
  -3  -3  15  724.53   81.19
  -3  -3  15  704.03   59.69
   3   3 -15  624.44   71.19
  -1  -3  15  -17.10   34.00
  -1   3  15   44.60    9.90
   0  -3  15   10.40   15.40
   0   3  15    2.40    9.80
  -1  -3 -15   49.80   14.90
   1  -3  15   54.59   46.90
   1   3  15   55.99   17.30
   2  -3  15   68.19   26.40
   2   3  15  110.19   21.10
   3  -3  15   13.60   20.30
   4  -3  15   19.10   22.60
   5  -3  15   -7.40   19.60
  -5  -4  15  -13.70   23.00
   5  -4 -15    4.60   13.80
   5   4 -15   34.80   24.20
  -4  -4  15  -14.00   20.60
   4  -4 -15   -5.20   13.40
  -4  -4  15   40.30   16.70
   4   4 -15   21.80   17.10
  -3  -4  15   52.79   28.80
   3  -4 -15   39.60   16.40
  -3  -4  15   73.69   15.40
   3   4 -15   40.90   13.60
  -2  -4  15    4.20   17.80
  -2  -4  15   -5.50   20.30
  -1  -4  15   24.40   18.50
   0  -4  15   39.10   26.80
   1  -4  15   48.30   27.40
   1   4  15   35.60   20.00
   1   4  15   69.89   15.00
   2  -4  15   65.89   25.10
   2   4  15   65.39   18.60
   2   4  15   91.19   20.00
   3  -4  15   44.20   26.20
   3   4  15   12.20   19.50
   4  -4  15   52.89   25.90
  -3  -5  15  -60.79   71.19
  -3  -5  15   43.20   16.20
   3  -5 -15   29.90   15.70
  -2  -5  15   35.90   21.90
  -2  -5  15   14.40    9.60
  -1  -5  15   -4.80   22.10
   0  -5  15    8.40   19.50
   1  -5  15    2.60   22.30
   1   5  15   -0.30    9.70
   2  -5  15    4.70   24.10
   2   5  15   38.80   17.20
   2   5  15   64.99   21.80
   3  -5  15   33.00   23.10
   3   5  15  -20.50   21.60
   6   0 -16   19.60   10.90
  -6   0  16    2.10   18.00
   5   0 -16    4.70   10.10
  -5   0  16    0.40   14.00
  -4   0  16   40.30   16.10
   4   0 -16   63.39   23.70
   4   0 -16   40.60   13.30
   3   0 -16   -8.50    6.00
   3   0 -16  -36.90   39.90
  -2   0  16   29.50   13.80
   2   0 -16   16.90   16.90
   2   0 -16   37.30    9.90
  -1   0  16   54.39   17.40
   1   0 -16   91.09   14.20
   1   0 -16   69.09   20.80
   0   0 -16   19.20   13.20
   0   0  16    0.80   13.10
   1   0  16   34.40   16.30
  -1   0 -16   56.19   20.80
  -2   0 -16  238.58   33.90
   3   0  16  215.88   35.00
  -3   0 -16  213.98   25.30
  -4   0 -16  147.29   21.50
   4   0  16  104.49   26.50
   5   0  16   -0.70   14.80
  -5   0 -16   13.00   11.90
   5   0  16    4.40    9.60
   6   0  16   38.60   14.80
   6  -1 -16    7.80   12.60
  -6  -1  16   22.30   19.70
   6   1 -16   19.90   12.30
  -6   1  16   23.90   18.40
  -5  -1  16   19.30   15.80
   5  -1 -16   11.30   20.20
   5  -1 -16  -10.60    8.70
  -5   1  16    9.60   14.40
   5   1 -16   16.40   10.40
  -4  -1  16   54.79   22.00
   4  -1 -16   24.20   22.20
   4  -1 -16   42.50   19.70
  -4   1  16   28.50   14.80
   4   1 -16   37.00   12.00
  -3  -1  16  120.79   27.80
   3  -1 -16  161.98   27.80
   3  -1 -16  149.79   21.90
   3   1 -16  176.08   22.00
   3   1 -16  178.48   35.80
  -3   1  16  162.08   27.30
   2  -1 -16   27.40    9.60
   2  -1 -16  -11.90   13.90
  -2  -1  16   10.00   11.80
   2   1 -16   48.80   18.30
   2   1 -16   16.20    8.10
  -2   1  16    1.70   10.70
   1  -1 -16   -5.20   10.00
  -1  -1  16   -4.50   12.90
   1   1 -16    4.20    5.10
   1   1 -16  -11.30   14.90
  -1   1  16    6.80   10.50
   0  -1  16  185.18   31.10
   0   1 -16  160.48   15.30
   0   1 -16  170.98   15.20
   0   1 -16  112.29   29.50
   0   1  16  169.78   29.40
   1  -1  16   98.79   26.10
  -1  -1 -16  171.98   19.60
   1   1  16  130.99   27.10
  -2  -1 -16  368.16   39.40
   2   1  16  240.08   37.50
  -2   1 -16  247.08   23.20
  -3  -1 -16   24.80   20.20
   3  -1  16   51.49   27.90
  -3   1 -16   47.60    9.40
   3   1  16   33.20   16.70
  -4  -1 -16   26.40   14.40
   4  -1  16   45.30   18.90
  -4   1 -16   35.30   10.10
   4   1  16   62.29   20.10
   5  -1  16  -16.60   14.40
   5  -1  16   -1.50    8.20
  -5   1 -16    2.70   11.00
   5   1  16   -5.60   19.80
   6  -1  16   29.90   12.30
   6  -1  16    6.70   62.09
   6   1  16   32.40   14.50
  -6   1 -16   15.40   17.10
  -6  -2  16    7.10   26.80
   6  -2 -16   44.90   31.50
   6  -2 -16  -61.79   40.90
   6   2 -16    7.60   16.70
   5  -2 -16   24.30   23.30
   5  -2 -16   38.70   14.50
  -5  -2  16    9.10   19.30
   5   2 -16   11.90   12.40
  -5   2  16    8.70   13.30
  -4  -2  16   81.19   17.50
  -4  -2  16   88.69   25.00
   4  -2 -16   64.99   17.70
   4   2 -16   62.19   16.90
  -4   2  16  129.29   24.40
   3  -2 -16  -13.80   13.10
  -3  -2  16    8.30   13.00
   3  -2 -16   10.20   17.30
  -3   2  16   -8.20    8.70
   3   2 -16   -4.80    7.60
   2  -2 -16   89.39   17.60
   2  -2 -16   84.19   17.80
  -2  -2  16  108.39   25.70
   2   2 -16   79.29   14.50
  -2   2  16   96.59   29.80
  -1  -2  16   37.70   18.60
  -1   2  16  102.29   26.80
   1   2 -16   55.99   24.10
   0  -2  16  472.95   61.49
   0   2 -16  463.25   58.69
   0   2  16  599.94   55.19
  -1  -2 -16   59.99   15.00
   1  -2  16   32.20   20.00
   1   2  16   41.00   15.60
  -1   2 -16   36.20   44.10
  -2  -2 -16  476.85   46.60
   2   2  16  356.36   45.70
   3  -2  16   22.40   20.20
  -3  -2 -16   18.40   23.70
   3   2  16   41.60   16.10
   4  -2  16   37.50   23.40
  -4   2 -16   60.29   10.90
   5  -2  16   60.79   13.00
   5  -2  16   56.99   25.50
  -5   2 -16   54.09   12.30
   6  -2  16   61.29   29.30
   6  -2  16   49.10   14.20
   6   2  16   75.39   22.40
   5  -3 -16   -4.50   10.40
   5  -3 -16   20.20   20.10
  -5  -3  16   16.30   21.60
   5   3 -16  -47.30   23.60
  -4  -3  16    8.90   13.80
   4  -3 -16  -17.50   11.00
  -4  -3  16   14.00   20.70
   4   3 -16   69.89   30.20
  -3  -3  16  -11.10   18.10
  -3  -3  16   23.10   10.20
   3  -3 -16    5.70   10.60
  -3   3  16   -0.50    7.40
   3   3 -16  -18.20   18.60
  -2  -3  16   37.50   18.90
   2   3 -16   12.50   11.80
  -2   3  16   43.10    9.40
  -1  -3  16   27.60   17.20
  -1   3  16    7.00    8.10
   0  -3  16  362.66   51.79
   0   3  16  406.06   42.50
   1  -3  16   44.10   21.30
   1   3  16   66.69   17.30
   2  -3  16  -17.70   17.90
   2   3  16   17.80   13.20
   3  -3  16   29.90   23.30
   4  -3  16   40.10   24.00
   5  -3  16   11.80   22.40
   4  -4 -16   79.89   25.50
  -4  -4  16  116.59   23.50
  -4  -4  16   45.10   39.80
   4   4 -16   99.49   23.70
  -3  -4  16   11.90   10.30
   3  -4 -16    2.70   11.30
  -3  -4  16   -3.40   20.00
   3   4 -16  -17.00    9.80
  -2  -4  16   35.10   21.80
  -2  -4  16   54.39   10.30
  -1  -4  16    6.10   19.20
   0  -4  16   -1.30   18.40
   1  -4  16   25.60   22.90
   1   4  16   -7.20   24.00
   2  -4  16   42.50   22.60
   2   4  16   25.10   15.00
   2   4  16    3.50   14.50
   3  -4  16   -1.40   25.50
   3   4  16    4.60   22.50
   4  -4  16   24.60   21.20
  -3  -5  16   60.59   28.70
  -3  -5  16  102.79   40.90
   3  -5 -16   86.89   23.40
  -2  -5  16    6.10   22.50
  -1  -5  16   34.80   26.80
   0  -5  16   45.50   23.90
   1  -5  16   26.80   24.60
   1   5  16    1.30   11.00
   2  -5  16   69.39   29.00
   2   5  16   90.09   23.70
   2   5  16  147.99   28.60
  -6   0  17   -2.10   17.30
   6   0 -17   -3.10    9.80
  -5   0  17   44.50   20.50
   5   0 -17   45.60   15.80
   4   0 -17    7.00   10.50
   4   0 -17   41.80   62.89
  -4   0  17   -6.40   13.70
   3   0 -17   38.30   11.70
   3   0 -17   93.29   21.50
  -3   0  17   44.20   17.50
  -2   0  17  463.85   52.69
   2   0 -17  436.86   65.69
   2   0 -17  541.35   44.80
   1   0 -17   86.99   13.20
   1   0 -17   83.19   21.10
  -1   0  17   41.50   16.40
   0   0 -17   27.50   13.80
   0   0  17    2.80   11.60
  -1   0 -17   15.70    8.00
   1   0  17   13.50   16.10
   2   0  17  118.69   27.90
   3   0  17   31.70   24.60
  -3   0 -17   59.99   13.80
   4   0  17   25.60   17.70
  -4   0 -17   46.30   13.30
   5   0  17   52.89   20.50
   5   0  17   55.99   15.30
  -5   0 -17   69.59   16.60
   6   0  17   12.40   18.10
   6   0  17    2.50   11.20
   6  -1 -17   27.20   15.30
  -6  -1  17    3.40   20.00
  -6   1  17   17.20   18.60
   6   1 -17    9.30   12.90
   5  -1 -17    7.60   11.70
  -5  -1  17    4.70   17.30
   5  -1 -17   67.89   71.69
   5   1 -17   14.10   10.70
  -5   1  17  -17.20   14.60
  -4  -1  17    3.40   14.80
   4  -1 -17    1.20    8.80
   4  -1 -17  -14.60   18.30
   4   1 -17   18.50    9.90
  -4   1  17    1.80   14.20
   3  -1 -17   77.39   20.30
  -3  -1  17   43.10   19.30
   3  -1 -17   41.60   13.00
  -3   1  17   38.20   16.50
   3   1 -17   41.90   11.90
  -2  -1  17  392.36   49.40
   2  -1 -17  401.36   46.50
   2  -1 -17  373.96   38.90
   2   1 -17  458.85   53.89
  -2   1  17  372.36   43.50
   2   1 -17  427.16   37.20
  -1  -1  17   11.40   13.90
   1  -1 -17   -0.40    7.50
   1  -1 -17   -8.10   11.40
   1   1 -17    9.00   16.20
  -1   1  17   -6.50   12.40
   1   1 -17    7.50    5.90
   0  -1  17  154.38   34.10
   0   1 -17  245.48   20.70
   0   1  17  291.87   38.80
   0   1 -17  225.48   20.50
   0   1 -17  243.38   36.30
   1  -1  17  207.08   37.30
  -1  -1 -17  220.68   24.60
   1   1  17  191.58   32.90
   2  -1  17  352.66   48.70
  -2  -1 -17  233.38   37.50
  -2   1 -17  303.77   25.90
   2   1  17  316.97   42.60
   3  -1  17    2.80   17.80
  -3  -1 -17  -11.40   18.90
  -3   1 -17   19.30    7.20
   3   1  17    8.60   12.80
  -4  -1 -17    3.50   11.90
   4  -1  17   -4.70   18.20
   4   1  17   -9.80   12.70
   5  -1  17   32.80    9.80
   5  -1  17   44.50   22.40
  -5   1 -17   31.60   13.80
   5   1  17   41.90   18.70
   6  -1  17   19.90   12.80
   6  -1  17    6.60   21.70
  -6   1 -17   -1.00   16.70
   6   1  17   17.10   14.60
  -5  -2  17   21.40   20.10
   5  -2 -17    9.70   12.40
   5  -2 -17   22.50   32.30
   5   2 -17    8.70   13.40
  -5   2  17    0.90   14.00
  -4  -2  17  489.25   44.30
  -4  -2  17  330.67   56.29
   4  -2 -17  397.16   45.70
   4  -2 -17  346.57   47.80
   4   2 -17  442.26   44.90
  -4   2  17  471.35   48.00
  -3  -2  17   62.99   25.30
   3  -2 -17  108.99   23.10
   3  -2 -17  106.59   20.10
   3   2 -17  125.79   19.60
  -3   2  17   95.89   18.20
  -2  -2  17   25.90   17.20
   2  -2 -17   49.70   15.20
   2  -2 -17   30.40   13.50
  -2   2  17   35.20   13.60
  -1  -2  17   -2.30   16.80
  -1   2  17   -0.50   11.30
   0  -2  17   68.39   27.20
   0   2  17   85.39   22.00
  -1  -2 -17   31.50   12.20
   1   2  17   40.60   16.40
   2  -2  17  -17.50   16.80
  -2  -2 -17   37.20   15.60
   2   2  17   39.60   17.00
  -3  -2 -17  -16.40   25.40
   3  -2  17   15.80   17.40
   3   2  17   14.10   13.50
   4  -2  17   13.90   19.90
   5  -2  17   13.70   26.40
   5  -2  17   31.10   11.10
  -5   2 -17   52.89   11.80
  -5  -3  17    3.70   37.10
   5  -3 -17   25.50   37.60
   5  -3 -17   22.10   21.30
   5   3 -17   14.60   30.60
   4  -3 -17   19.80   33.50
  -4  -3  17   82.79   34.50
   4  -3 -17   66.59   18.70
  -4  -3  17   98.59   22.60
   4   3 -17   36.80   32.40
  -3  -3  17   23.00   22.20
   3  -3 -17   65.69   18.30
  -3  -3  17   54.59   13.70
   3   3 -17   62.29   24.60
  -3   3  17  102.89   16.80
  -2  -3  17  107.59   29.90
   2  -3 -17   91.19   20.40
   2   3 -17  114.89   18.80
  -2   3  17  124.09   17.80
  -1  -3  17    5.80   16.80
  -1   3  17   27.60   11.00
   0  -3  17  -11.70   15.40
   0   3  17   49.00   28.30
   1  -3  17   74.99   22.50
   1   3  17   32.20   16.90
   2  -3  17  -13.20   18.80
   2   3  17   37.20   14.50
   3  -3  17   -7.90   18.60
   3   3  17    1.50   14.30
   4  -3  17   62.49   29.80
   5  -3  17  -44.80   26.70
   4  -4 -17   65.09   25.50
  -4  -4  17   63.19   21.70
  -4  -4  17   46.60   31.20
   4   4 -17   47.40   23.40
  -3  -4  17   -6.50   22.30
  -3  -4  17   23.90   11.50
   3  -4 -17   32.80   16.30
   3   4 -17   16.00   11.40
  -2  -4  17    6.50   20.00
  -1  -4  17   33.10   22.50
   0  -4  17   10.20   22.60
   0   4  17    8.40    9.00
   0   4  17    8.60   10.40
   1  -4  17    2.80   21.30
   1   4  17   -2.60   12.30
   1   4  17   29.00   16.80
   2  -4  17   45.00   26.70
   2   4  17   87.49   22.60
   2   4  17   65.19   21.90
   3  -4  17  103.99   39.40
   3   4  17  157.98   54.59
   3   4  17  141.09   28.70
   4  -4  17    2.00   64.89
  -2  -5  17  -45.50   33.80
  -1  -5  17   -2.80   22.60
   0  -5  17   10.00   21.80
   1  -5  17   66.09   27.10
   2  -5  17   65.19   35.30
   2   5  17  106.39   28.70
   2   5  17  101.49   25.80
  -6   0  18   -0.30   17.70
   6   0 -18    5.00   11.10
  -5   0  18   21.70   15.70
   5   0 -18    0.80    9.90
   4   0 -18   34.90   14.00
  -4   0  18   43.30   24.70
   3   0 -18   64.79   15.30
  -3   0  18   79.79   21.80
   3   0 -18   82.69   24.30
   2   0 -18    5.10    7.20
   2   0 -18  -20.50   17.50
   1   0 -18    9.30    6.80
  -1   0  18    6.50   12.10
   1   0 -18   18.60   17.40
   0   0  18   33.60   15.70
   0   0 -18   36.70    8.30
   0   0 -18   20.00   13.10
  -1   0 -18   24.00    8.80
   1   0  18    6.80   14.90
   2   0  18   12.70   16.60
   3   0  18   36.60   18.90
  -3   0 -18   18.00   10.90
  -4   0 -18   18.50   12.20
   4   0  18   21.00   17.70
  -5   0 -18   22.20   14.20
   5   0  18    8.00   16.10
  -6  -1  18    4.10   18.40
  -6   1  18    4.90   17.40
   5  -1 -18   69.19   17.90
  -5  -1  18   54.89   23.60
  -5   1  18  117.09   35.90
   5   1 -18   57.69   16.10
   4  -1 -18   93.89   19.50
  -4  -1  18   66.99   23.30
   4  -1 -18   63.89   22.70
  -4   1  18   91.49   23.10
   4   1 -18  107.29   19.40
  -3  -1  18   79.89   24.00
   3  -1 -18  138.79   27.20
   3  -1 -18  119.99   20.60
  -3   1  18  130.09   25.60
   3   1 -18  144.09   20.30
  -2  -1  18   25.40   16.20
   2  -1 -18   24.60   10.80
   2  -1 -18    1.30   16.80
  -2   1  18   39.60   15.50
   2   1 -18   27.70    9.00
   1  -1 -18   28.70   13.80
  -1  -1  18   13.50   15.30
  -1   1  18    2.40   13.30
   1   1 -18    1.90    5.50
   1   1 -18   30.10   20.00
   0   1  18   81.39   22.10
   0   1 -18  146.99   14.20
   0   1 -18  134.09   14.40
   0   1 -18  131.99   31.80
   1  -1  18   25.80   20.20
   2  -1  18  887.81   94.39
  -2  -1 -18 1007.30   84.19
  -2   1 -18  868.81   69.09
   2   1  18  889.41   89.39
   3  -1  18   27.60   16.20
  -3  -1 -18   70.29   28.70
   3   1  18  -16.20   13.40
  -3   1 -18    7.00    7.20
  -4  -1 -18  113.29   21.00
   4  -1  18   62.89   26.50
  -4   1 -18  107.89   18.00
   4   1  18   91.89   25.50
   5  -1  18   38.90   20.60
   5   1  18   -6.10   16.70
  -5   1 -18   16.00   13.50
   5  -2 -18   14.20   24.80
  -5  -2  18   -2.00   19.70
   5  -2 -18   14.80   12.40
  -5   2  18   26.60   15.40
   5   2 -18    8.70   13.70
   4  -2 -18  141.89   31.60
   4  -2 -18  229.08   31.70
  -4   2  18  225.08   33.80
   4   2 -18  283.37   32.50
  -3  -2  18   17.40   18.40
   3  -2 -18   19.70   15.10
   3  -2 -18   -8.10    9.00
  -3   2  18    5.60   10.70
   3   2 -18    9.00    9.50
   2  -2 -18    9.70    8.50
  -2  -2  18   29.30   14.70
   2   2 -18   20.70   10.20
  -1  -2  18   86.09   26.70
  -1   2  18   71.29   17.50
   0  -2 -18  319.27   34.50
   0  -2  18  197.08   45.20
   0   2  18  370.26   41.40
  -1  -2 -18  184.98   25.80
   1  -2  18  146.49   35.40
   1   2  18  126.49   27.30
   2  -2  18   32.20   16.90
   2   2  18   30.50   16.20
   3  -2  18   11.80   22.30
   3   2  18   24.80   41.00
   4  -2  18   37.70   21.90
   4   2  18    3.50   15.90
   5  -2  18   70.49   54.09
  -5  -3  18    9.90   25.60
  -4  -3  18  -17.90   14.60
  -4  -3  18   32.40   26.70
   4  -3 -18   -4.00   12.40
   4   3 -18  -24.40   25.50
  -3  -3  18   67.69   27.50
   3  -3 -18   26.60   16.10
  -3   3  18   58.39   13.20
   3   3 -18  125.69   30.70
  -2  -3  18   53.39   26.70
   2  -3 -18   72.09   18.70
  -2   3  18   52.59   13.20
   2   3 -18   66.89   12.50
  -1  -3  18   16.70   19.00
  -1   3  18  -14.40    9.20
   0  -3  18   32.70   19.40
   0   3  18   33.80   14.40
   1  -3  18    7.30   18.30
   1   3  18   39.20   17.80
   2  -3  18   80.79   33.40
   2   3  18  100.79   26.90
   3  -3  18   14.10   23.10
   3   3  18   54.69   30.60
   4  -3  18   23.50   20.50
   4   3  18    6.10   20.90
  -3  -4  18   58.99   38.60
   3  -4 -18   59.49   20.50
   3   4 -18   71.69   15.10
  -2  -4  18  -17.60   20.20
  -1  -4  18   29.50   20.70
   0  -4  18    5.50   21.60
   0   4  18   10.10   12.60
   0   4  18   38.50   10.80
   1  -4  18  -20.20   19.50
   1   4  18    9.10   16.00
   1   4  18   22.10   13.00
   2  -4  18  149.19   41.80
   2   4  18  234.48   42.50
   2   4  18  285.07   42.80
   3  -4  18    6.30   27.20
   3   4  18   38.30   23.80
  -1  -5  18  -42.20   24.50
   0  -5  18  -59.09   43.10
   1  -5  18   27.00   45.50
   5   0 -19    4.40   11.50
   4   0 -19    2.00   10.90
  -3   0  19   16.20   16.50
   3   0 -19   49.99   13.00
  -2   0  19   88.89   23.20
   2   0 -19  100.09   17.40
   2   0 -19  155.68   31.00
   1   0 -19   -0.50    6.60
  -1   0  19   17.10   13.40
   0   0  19    5.70   11.80
   0   0 -19   22.90    7.60
   0   0 -19   13.90    7.80
   1   0  19   36.00   19.20
  -1   0 -19   53.89   12.70
   2   0  19   90.89   28.40
  -2   0 -19   90.49   25.90
   3   0  19    5.90   18.60
  -3   0 -19    2.70    9.70
   4   0  19   74.29   22.90
  -4   0 -19   81.39   17.90
   5   0  19   62.19   27.80
  -5   0 -19   43.00   17.60
   5  -1 -19   18.70   14.20
  -5  -1  19   -8.90   20.00
   5   1 -19   57.69   15.40
  -5   1  19   59.19   22.30
   4  -1 -19   95.49   24.30
  -4  -1  19   50.29   21.20
   4  -1 -19   19.50   13.60
   4   1 -19   42.80   13.70
  -4   1  19   55.99   20.60
   3  -1 -19   -8.90   18.50
  -3  -1  19    3.70   16.40
   3  -1 -19    4.40    8.90
   3   1 -19   -6.30    7.70
  -3   1  19  -14.30   12.80
  -2  -1  19   90.79   34.60
   2  -1 -19  130.99   20.60
   2  -1 -19  194.18   33.60
   2   1 -19  131.69   18.30
  -2   1  19   95.69   22.60
  -1  -1  19   -8.00   16.10
   1  -1 -19   12.60    8.90
  -1   1  19   13.60   13.70
   1   1 -19   15.50    6.80
   0  -1  19    1.70   18.90
   0  -1 -19   16.00    8.70
   0   1 -19    3.50    4.80
   0   1 -19   -6.90    4.80
   1  -1  19   45.90   23.20
  -1  -1 -19   42.60   13.00
   1   1  19   57.49   21.50
   2  -1  19   95.39   28.40
  -2  -1 -19   90.69   25.20
  -2   1 -19   82.89   11.40
   2   1  19   58.69   21.10
   3  -1  19   28.90   21.10
  -3  -1 -19   22.20   26.00
   3   1  19    0.90   15.00
  -3   1 -19   34.00    8.20
  -4  -1 -19   41.70   16.80
   4  -1  19   13.50   23.20
  -4   1 -19   30.10   10.40
   4   1  19   34.00   19.30
  -5   1 -19   21.40   15.10
   5   1  19   14.00   21.10
  -5  -2  19  -17.40   19.10
   5  -2 -19  -20.80   25.80
   5  -2 -19    5.20   13.10
   5   2 -19    7.70   15.30
  -4  -2  19   13.00   21.30
   4  -2 -19   51.69   21.90
  -4   2  19    5.80   16.40
   3  -2 -19  180.08   27.80
  -3  -2  19  145.19   33.30
   3  -2 -19  167.98   31.40
  -3   2  19  179.08   28.60
   3   2 -19  190.78   25.50
   2  -2 -19    0.50    9.90
  -2  -2  19   12.30   15.20
  -2   2  19   14.00   12.80
   2   2 -19  -12.50    9.30
  -1  -2  19   -1.10   15.20
  -1   2  19   30.20   14.30
   0  -2 -19   58.89   14.90
   0  -2  19   37.20   22.60
   0   2  19   24.40   18.00
   1  -2  19   39.10   20.60
  -1  -2 -19   -1.70   11.40
   1   2  19   -8.20   14.10
  -2  -2 -19    9.10   15.70
   2  -2  19   20.40   19.60
   2   2  19   12.50   16.80
   3  -2  19  -17.00   18.80
   3   2  19   13.90   15.70
   4  -2  19   68.09   30.40
   4   2  19   38.70   21.00
   5  -2  19    3.60   24.60
   5   2  19   27.10   20.20
   4  -3 -19  -11.10   12.90
  -4  -3  19   -0.30   37.40
   4   3 -19  -54.59   27.80
   3  -3 -19   11.50   12.00
  -3  -3  19   -6.00   19.40
  -3   3  19   11.20   11.50
   3   3 -19   -8.10   24.50
  -2  -3  19   46.30   25.30
   2  -3 -19   48.50   16.30
  -2   3  19   64.49   14.70
  -1  -3  19   21.00   19.80
  -1   3  19  -32.80   19.90
   0  -3  19   15.50   20.30
   0   3  19   71.69   18.70
   1  -3  19   -0.40   18.80
   1   3  19   26.50   18.90
   2  -3  19   75.69   33.60
   2   3  19   88.89   26.00
   3  -3  19   41.10   26.20
   3   3  19   22.40   17.40
   4  -3  19   20.90   35.20
   4   3  19   41.70   21.90
   3  -4 -19   16.00   25.70
  -3  -4  19   50.99   29.60
   3   4 -19   10.30   16.10
  -2  -4  19  -12.70   22.70
  -1  -4  19  -22.30   17.70
   0  -4  19    4.30   23.30
   0   4  19   14.20   13.30
   0   4  19   17.60   28.20
   1  -4  19   14.70   23.30
   1   4  19   12.10   18.70
   2   4  19    6.60   22.40
   2   4  19   20.30   22.30
   3  -4  19   -5.10   24.00
   3   4  19   10.40   20.20
   5   0 -20   -9.10   11.70
  -5   0  20   33.30   19.60
  -4   0  20   63.49   23.40
   4   0 -20   84.09   18.50
   3   0 -20  -14.30    7.10
  -3   0  20   32.30   29.90
   2   0 -20   16.30    9.50
  -2   0  20    3.10   14.40
   1   0 -20   48.50   33.40
   1   0 -20    3.80    7.20
  -1   0  20  -19.70   13.50
   0   0 -20   -0.90    6.90
   0   0  20   13.10   12.30
  -1   0 -20 1250.97   99.49
  -2   0 -20  239.58   41.30
   2   0  20  344.47   46.90
  -3   0 -20  132.99   21.30
   3   0  20   71.19   25.90
   4   0  20  -12.00   17.20
  -4   0 -20   33.50   13.30
  -5   0 -20   -8.20   16.10
   5   0  20   16.00   31.50
  -5  -1  20   15.10   23.90
   5  -1 -20    7.50   15.10
   5   1 -20   38.70   15.10
  -5   1  20   25.90   21.30
   4  -1 -20   24.20   14.30
  -4  -1  20   33.20   21.90
  -4   1  20   44.70   20.30
   4   1 -20   50.59   14.30
   3  -1 -20  -15.00   11.30
  -3  -1  20   13.00   17.00
   3  -1 -20  -26.70   21.10
   3   1 -20    7.70   10.40
  -3   1  20    5.50   13.80
   2  -1 -20   62.69   15.10
   2  -1 -20   38.20   21.60
  -2  -1  20   55.09   20.70
   2   1 -20  101.19   15.40
  -2   1  20   51.09   19.00
  -1  -1  20   27.10   16.70
   1  -1 -20   52.89   12.40
  -1   1  20   15.90   16.70
   1   1 -20   48.60    9.80
   0  -1 -20    3.90    9.10
   0   1  20   11.40   14.20
   0   1 -20   -3.10    4.90
   0   1 -20    6.60    6.00
   1  -1  20   30.50   21.70
   1   1  20   13.10   17.60
   2  -1  20   40.80   23.30
  -2  -1 -20    7.70   21.70
   2   1  20   56.29   23.70
   3  -1  20   11.90   19.20
  -3  -1 -20   -0.90   21.80
  -3   1 -20   11.70    7.20
   3   1  20   17.30   18.60
   4  -1  20   42.20   21.30
   4   1  20   11.00   19.30
  -4   1 -20   -8.00    9.70
   5  -1  20   39.90   28.70
  -5   1 -20   56.19   18.70
   4  -2 -20  -50.89   63.69
  -4  -2  20   46.30   24.90
   4  -2 -20   76.39   20.00
  -4   2  20  178.58   31.70
   4   2 -20   96.39   20.60
   3  -2 -20    1.00   11.00
  -3  -2  20   12.50   24.90
  -3   2  20  -11.80   13.30
   3   2 -20   19.90   12.10
   2  -2 -20   10.30   11.90
  -2  -2  20   18.70   17.40
   2   2 -20   -4.70   11.90
  -2   2  20    6.90   14.40
  -1  -2  20   21.30   18.60
  -1   2  20   26.00   15.80
   0  -2  20   -3.80   19.30
   0  -2 -20   24.50   19.50
   0   2  20   36.30   16.60
   1  -2  20   24.10   18.90
  -1  -2 -20    4.10   20.60
   1   2  20   -2.00   16.50
   2  -2  20  -13.90   20.70
   2   2  20   38.50   18.80
   3  -2  20  125.39   35.50
   3   2  20  134.19   30.80
   4  -2  20   -4.20   29.80
   4   2  20   23.00   20.10
  -4  -3  20  -29.30   23.60
   4   3 -20  -10.20   33.90
  -3  -3  20    6.30   22.10
   3  -3 -20  -10.00   11.90
  -3   3  20  -15.00   23.90
   3   3 -20   32.80   24.60
   2  -3 -20  -13.40   10.70
  -2  -3  20  -17.50   20.50
  -1  -3  20  104.39   37.50
  -1   3  20  143.09   26.00
   0  -3  20  -12.70   17.10
   0   3  20  -22.50   16.60
   1  -3  20   -1.20   19.20
   1   3  20  -21.60   17.40
   2  -3  20    8.80   27.20
   2   3  20   45.10   20.90
   3  -3  20   46.80   31.90
   3   3  20   62.19   24.90
   2  -4 -20   43.90   23.60
  -2  -4  20   39.00   26.00
  -1  -4  20  -14.00   35.90
   0   4  20  -26.10   20.70
   1  -4  20   12.90   28.00
   1   4  20    7.80   17.10
   1   4  20    9.70   22.10
   2  -4  20   20.00   28.50
   2   4  20    8.70   25.70
  -5   0  21   46.60   22.70
   4   0 -21    1.20   12.30
  -4   0  21    2.30   18.30
  -3   0  21   40.90   22.00
   3   0 -21   73.29   16.20
  -2   0  21   65.39   25.60
   2   0 -21  111.59   18.40
   1   0 -21    6.90    7.90
  -1   0  21   14.50   47.50
   0   0 -21  353.26   31.70
   0   0 -21  337.67   31.50
   0   0  21  211.48   50.29
  -1   0 -21   43.00   16.40
   1   0  21   61.89   26.60
   2   0  21    0.60   17.80
  -2   0 -21   -0.50   17.40
  -3   0 -21   27.70   12.90
   4   0  21   21.10   21.80
  -4   0 -21   36.20   16.00
  -4  -1  21   21.30   23.70
   4  -1 -21   23.00   14.40
  -4   1  21    8.40   26.30
   3  -1 -21   59.99   15.70
  -3  -1  21   38.90   22.60
   3  -1 -21   53.09   38.60
   3   1 -21   61.79   14.70
  -3   1  21   27.00   20.30
   2  -1 -21    6.40   19.10
  -2  -1  21   40.50   18.30
   2  -1 -21  -15.90    9.60
  -2   1  21   16.10   15.90
   2   1 -21   25.50    9.80
   1  -1 -21    0.50    8.10
  -1  -1  21  -11.30   16.60
  -1   1  21   34.40   17.60
   1   1 -21   -8.10    7.60
   0  -1  21   21.10   22.60
   0  -1 -21   42.20   15.40
   0   1  21   69.99   22.40
   0   1 -21   50.19    9.40
   1  -1  21  261.87   50.79
  -1  -1 -21  321.27   35.70
   1   1  21  311.97   62.19
  -2  -1 -21  -40.90   38.60
   2  -1  21   51.09   23.10
   2   1  21   41.00   23.40
  -3  -1 -21  -22.40   25.70
   3   1  21   37.60   23.00
   4  -1  21   -0.60   23.30
   4   1  21    3.10   20.00
  -4   1 -21   27.90   12.30
   4  -2 -21   29.20   27.20
   4  -2 -21   41.00   15.50
   4   2 -21   52.99   18.00
   3  -2 -21   23.10   23.60
   3  -2 -21   42.40   15.70
  -3  -2  21   22.20   22.40
   3   2 -21   44.90   15.50
  -3   2  21   35.40   17.60
  -2  -2  21  104.89   33.20
   2  -2 -21  174.48   28.80
  -2   2  21  224.98   32.90
  -1  -2  21   -5.80   17.00
  -1   2  21    3.50   17.70
   0  -2  21   -7.00   18.60
   1  -2  21   23.40   21.30
   1   2  21   24.20   21.00
   2  -2  21   29.10   21.70
   2   2  21  -34.70   17.80
   3  -2  21   17.20   22.70
   3   2  21  -34.40   18.80
   4  -2  21   17.80   25.50
   4   2  21   -9.30   19.40
  -3  -3  21   54.79   48.80
   3   3 -21   45.20   27.40
  -3   3  21  179.48   42.50
   2  -3 -21    9.60   12.40
  -2  -3  21  -15.50   21.30
  -2   3  21   15.80   13.60
  -1  -3  21   44.50   25.50
  -1   3  21   10.60   14.90
   0  -3  21   37.00   26.00
   0   3  21   14.90   21.70
   1  -3  21   18.30   23.10
   1   3  21    1.10   22.20
   2  -3  21   59.79   28.20
   2   3  21   38.60   25.90
   3  -3  21  120.09   36.40
   3   3  21   39.90   25.70
  -1  -4  21  -30.10   21.40
   0  -4  21   64.89   28.40
   0   4  21  -31.30   42.80
   1  -4  21  -29.00   25.40
   1   4  21  -16.20   24.50
   4   0 -22   15.60   13.20
  -4   0  22   12.30   19.70
  -3   0  22   34.20   18.30
   3   0 -22   -1.70   11.70
   2   0 -22   46.40   12.50
  -2   0  22   36.50   18.70
   1   0 -22   -2.60    8.60
  -1   0  22   -3.20   18.70
   0   0 -22   14.60    8.80
   0   0 -22   -4.70    9.10
   0   0  22    7.00   18.80
  -1   0 -22  123.79   23.20
   1   0  22  104.39   29.70
  -2   0 -22  495.75   54.89
   2   0  22  485.65   63.39
   3   0  22   -1.50   18.40
   4   0  22  -12.00   29.50
  -4   0 -22   30.20   18.30
  -4  -1  22   70.09   28.60
   4  -1 -22   33.90   17.50
  -4   1  22   65.19   23.50
   4   1 -22   88.49   19.20
   3  -1 -22   13.90   12.20
  -3  -1  22   45.70   23.70
   3   1 -22  -15.70    9.80
  -3   1  22   31.50   46.00
  -2  -1  22  -24.90   14.50
   2  -1 -22   27.20   14.00
  -2   1  22   28.00   18.00
   2   1 -22   13.20   10.10
   1  -1 -22   14.30   11.20
  -1  -1  22  -11.20   17.50
  -1   1  22  -19.90   16.80
   1   1 -22   12.90   10.40
   0  -1  22   19.60   23.90
   0  -1 -22   12.90   12.70
   0   1 -22   -7.70    9.60
   0   1  22   69.79   28.60
   1  -1  22  104.19   30.40
  -1  -1 -22   60.89   22.70
   1   1  22  129.79   33.90
   2  -1  22   14.50   19.50
  -2  -1 -22   81.19   27.90
   2   1  22   47.60   21.70
  -3  -1 -22   64.39   27.10
   3  -1  22   65.89   25.70
   3   1  22    9.00   21.00
   4  -1  22   15.90   26.60
  -4   1 -22    2.80   42.50
   4   1  22  -10.70   23.30
  -3  -2  22  103.59   32.80
   3  -2 -22   63.99   18.80
  -3   2  22   87.19   22.00
   3   2 -22  104.29   23.10
  -2  -2  22   52.29   25.10
   2  -2 -22   39.90   17.30
   2   2 -22   38.30   18.70
  -2   2  22   30.90   19.10
  -1  -2  22   62.29   24.20
   1  -2 -22   21.70   14.20
  -1   2  22   10.20   17.80
   0  -2  22  -20.90   19.00
   0   2  22   40.90   21.90
   1  -2  22   21.20   22.20
   1   2  22   58.49   29.00
   2  -2  22   -4.00   24.80
   2   2  22   74.39   27.10
   3  -2  22  105.69   65.49
   3   2  22   62.19   27.30
  -2  -3  22   53.79   53.99
  -2   3  22    5.10   15.30
  -1  -3  22   12.50   23.50
   0  -3  22   17.90   25.20
   0   3  22   57.89   25.60
   1  -3  22    4.60   41.50
   1   3  22   22.10   26.00
   2  -3  22   35.80   25.90
   2   3  22   -8.20   22.90
  -4   0  23   47.10   23.00
  -3   0  23   31.40   22.20
  -2   0  23    9.30   17.90
   2   0 -23    2.00   10.20
   1   0 -23   -8.50    8.60
  -1   0  23   25.80   21.10
   0   0 -23  292.67   30.60
   0   0  23  191.88   44.50
   0   0 -23  291.37   29.50
  -1   0 -23  748.03   62.29
  -1   0 -23  770.02   69.69
   1   0  23  688.73   83.29
   2   0  23  -25.70   19.00
  -3   0 -23   19.40   15.20
   3   0  23   -3.20   20.10
   3  -1 -23   48.10   17.10
  -3  -1  23   41.00   26.30
   3   1 -23   47.90   14.40
  -3   1  23    9.50   21.30
  -2  -1  23    3.90   18.60
   2  -1 -23   41.00   14.50
   2   1 -23   31.00   11.50
  -2   1  23   19.50   19.90
   1  -1 -23   15.90   12.00
  -1  -1  23  -16.20   17.30
  -1   1  23    3.30   21.70
   0  -1  23   33.20   24.10
   0  -1 -23   11.20   14.60
   0  -1 -23   25.80   12.20
  -1  -1 -23    1.80   16.20
   1  -1  23  -24.80   20.60
   1   1  23   59.79   24.10
   2  -1  23   39.90   22.70
  -2  -1 -23   59.79   28.10
   2   1  23   13.50   21.20
   3  -1  23  -18.90   57.09
  -3  -1 -23   59.69   55.89
   3   1  23   46.10   23.40
  -3  -2  23  -44.80   58.49
   3   2 -23  -19.20   18.60
  -2  -2  23    9.90   21.90
   2  -2 -23    6.60   12.70
  -2   2  23   22.30   18.70
   2   2 -23   23.80   19.70
   1  -2 -23   97.79   21.10
  -1  -2  23   28.90   24.40
  -1   2  23   68.19   22.80
   0  -2  23   14.60   20.30
   0   2  23  -20.20   25.80
   1  -2  23   39.90   26.20
   1   2  23   88.79   31.20
   2  -2  23  152.18   77.09
   2   2  23  146.99   36.60
  -1  -3  23  -15.70   24.70
  -1   3  23   41.60   21.00
   0  -3  23   28.90   25.50
   1  -3  23    6.20   27.30
   1   3  23   27.70   29.50
   3   0 -24   -9.70   13.10
  -3   0  24  -13.50   20.20
   2   0 -24    1.70   10.30
  -1   0  24   23.80   25.00
   0   0  24  347.77   57.89
   0   0 -24  308.47   31.80
   0   0 -24  280.37   34.00
  -1   0 -24  -12.30   10.20
   1   0  24    3.80   22.20
  -2   0 -24   16.00   21.60
   2   0  24   37.90   25.00
   3   0  24  -45.20   47.60
  -3   0 -24   43.10   21.00
   3  -1 -24   15.80   15.00
  -3  -1  24    5.50   26.50
  -3   1  24   44.20   22.30
   3   1 -24    9.20   12.60
   2  -1 -24   32.70   16.20
  -2  -1  24   67.59   28.30
   2   1 -24   64.69   14.80
  -2   1  24   60.49   24.40
   1  -1 -24  -15.40   10.30
  -1  -1  24   21.30   19.50
   1   1 -24  -10.30    9.90
   1   1 -24    7.20   23.20
   0  -1  24   -9.50   23.10
   0  -1 -24   30.90   17.60
   0  -1 -24   15.10   13.50
   0   1  24   62.79   32.00
  -1  -1 -24   35.80   19.30
   1  -1  24   66.79   27.70
   1   1  24   24.40   26.70
  -2  -1 -24   81.29   32.80
   2  -1  24   11.60   23.60
   2   1  24   -9.90   19.90
   2  -2 -24   17.10   14.60
  -2  -2  24   49.20   64.69
  -2   2  24   39.40   24.70
   1  -2 -24    5.00   14.30
  -1  -2  24   29.60   26.80
  -1   2  24   16.40   21.40
   0  -2  24   22.20   29.20
   0   2  24   11.30   28.40
   1  -2  24  -31.90   48.50
   1   2  24   -1.10   25.50
  -2   0  25  -21.00   22.00
   2   0 -25   -0.60   12.30
  -1   0  25   -1.70   22.90
   1   0 -25   19.00   12.10
   1   0 -25   -2.30   18.40
   0   0  25  104.99   35.00
   0   0 -25  159.38   22.60
   0   0 -25   90.29   20.80
  -1   0 -25   24.90   12.80
   1   0  25  -18.90   21.10
  -1   0 -25  118.69   30.00
   2   0  25  -25.20   22.10
  -2   0 -25   -6.10   30.20
  -2  -1  25   66.89   31.60
  -2   1  25    4.90   25.20
   1  -1 -25   54.69   17.20
  -1  -1  25   40.60   25.60
   1   1 -25   29.10   16.40
  -1   1  25   60.69   26.90
   1   1 -25   27.70   30.30
   0  -1  25  131.09   35.20
   0  -1 -25  165.68   27.90
   0   1  25  119.39   39.50
  -1  -1 -25   67.99   29.30
   1  -1  25   13.20   26.70
   1   1  25   42.70   28.80
   0   0   0    0.00    0.00
_computing_structure_solution     'SHELXT 2014/5 (Sheldrick, 2014)'
;
_shelx_hkl_checksum     38316
_shelx_res_file
;
TITL lut_0m_a.res in P2(1)
    lut_0m.res
    created by SHELXL-2025/1 at 16:13:15 on 19-Feb-2026
REM Old TITL lut_0m in P2(1)
REM SHELXT solution in P2(1)
REM R1 0.162, Rweak 0.046, Alpha 0.004, Orientation as input
REM Flack x = 0.422 ( 0.151 ) from Parsons' quotients
REM Formula found by SHELXT: C17 O7 Cl
CELL 0.71073 6.6757 5.6991 20.7241 90 90.749 90
ZERR 2 0.0022 0.0017 0.0061 0 0.011 0
LATT -1
SYMM -X,0.5+Y,-Z
SFAC C H O S
UNIT 34 32 14 2
L.S. 4
PLAN  1
SIZE 0.12 0.06 0.04
TEMP -103.15
CONF
BOND $H
list 4
MORE -1
fmap 2
acta
MERG 2
REM <olex2.extras>
REM <HklSrc "%.\\lut_0m.hkl">
REM </olex2.extras>
WGHT    0.170600
FVAR       0.94559
S1    4    0.150013    0.668614    0.421138    11.00000    0.02859    0.03639 =
         0.03726    0.00282   -0.00099   -0.00470
O3    3    0.728424    0.642212    0.794625    11.00000    0.01977    0.03679 =
         0.03030   -0.00541   -0.00537    0.00407
O5    3    0.283997    1.128536    0.807514    11.00000    0.02236    0.03660 =
         0.03289   -0.00276   -0.00801    0.00989
O2    3    1.444274    0.738313    0.987456    11.00000    0.02558    0.04043 =
         0.03498   -0.00745   -0.01198   -0.00082
AFIX 147
H2    2    1.455877    0.842373    1.015966    11.00000   -1.50000
AFIX   0
O1    3    1.374357    0.433868    0.899652    11.00000    0.02932    0.01810 =
         0.05545   -0.00779   -0.00964    0.00875
AFIX 147
H1    2    1.328777    0.326151    0.876010    11.00000   -1.50000
AFIX   0
O6    3    0.392263    0.215144    0.631647    11.00000    0.03038    0.05130 =
         0.03887   -0.00890   -0.00829   -0.00584
AFIX 147
H6    2    0.281819    0.208826    0.611833    11.00000   -1.50000
AFIX   0
O7    3   -0.068630    0.661558    0.440214    11.00000    0.02173    0.06925 =
         0.03954    0.00630   -0.00184   -0.01485
O4    3    0.086751    0.905982    0.718293    11.00000    0.03188    0.03552 =
         0.05074   -0.01054   -0.00945    0.01267
AFIX 147
H4    2    0.110142    1.006989    0.746933    11.00000   -1.50000
AFIX   0
C8    1    1.272528    0.774228    0.952938    11.00000    0.02855    0.02341 =
         0.02511    0.00155   -0.00561   -0.00154
C2    1    0.421812    0.974592    0.802848    11.00000    0.02448    0.02441 =
         0.03675    0.00426   -0.00518   -0.00073
C3    1    0.596781    0.979709    0.842171    11.00000    0.03307    0.01860 =
         0.03365    0.00034   -0.00137    0.00395
AFIX  43
H3    2    0.613272    1.103081    0.872606    11.00000   -1.20000
AFIX   0
C15   1    0.564194    0.621841    0.753880    11.00000    0.02669    0.03222 =
         0.02341    0.00217   -0.00667    0.00376
C1    1    0.408144    0.786481    0.758071    11.00000    0.02070    0.02860 =
         0.03265    0.00110   -0.00183    0.00224
C5    1    0.924798    0.801983    0.877422    11.00000    0.01667    0.02551 =
         0.03597    0.00082   -0.00686   -0.00478
C6    1    0.967672    0.971807    0.923574    11.00000    0.02148    0.02375 =
         0.04898   -0.00610    0.00458    0.00341
AFIX  43
H6A   2    0.877755    1.098973    0.929489    11.00000   -1.20000
AFIX   0
C9    1    1.232215    0.605165    0.906287    11.00000    0.02074    0.02769 =
         0.03626   -0.00047    0.00022    0.00290
C7    1    1.141947    0.957262    0.961393    11.00000    0.03455    0.02654 =
         0.02160   -0.00287    0.00115    0.00667
AFIX  43
H7    2    1.170055    1.074020    0.992951    11.00000   -1.20000
AFIX   0
C4    1    0.740721    0.814729    0.837722    11.00000    0.04178    0.01329 =
         0.02474   -0.00480   -0.00405   -0.00410
C10   1    1.059964    0.618265    0.868760    11.00000    0.02356    0.04668 =
         0.02648    0.00055   -0.00416    0.01223
AFIX  43
H10   2    1.033488    0.501847    0.836968    11.00000   -1.20000
AFIX   0
C14   1    0.564942    0.436102    0.711913    11.00000    0.02416    0.02684 =
         0.03999   -0.00863   -0.00551    0.00690
AFIX  43
H14   2    0.676190    0.332721    0.709358    11.00000   -1.20000
AFIX   0
C11   1    0.240216    0.750440    0.716555    11.00000    0.02523    0.03417 =
         0.03845   -0.00334   -0.00265    0.00120
C13   1    0.393380    0.405840    0.672848    11.00000    0.02996    0.03073 =
         0.03429   -0.00629   -0.00251   -0.00418
C17   1    0.281235    0.693905    0.495473    11.00000    0.03807    0.04906 =
         0.04281    0.00647   -0.00201    0.00897
AFIX 137
H17A  2    0.258720    0.850210    0.513707    11.00000   -1.50000
H17B  2    0.424791    0.671107    0.488408    11.00000   -1.50000
H17C  2    0.232927    0.574415    0.525507    11.00000   -1.50000
AFIX   0
C12   1    0.234398    0.565151    0.675072    11.00000    0.02731    0.04902 =
         0.04260    0.00235   -0.00674    0.01044
AFIX  43
H12   2    0.121274    0.543977    0.647397    11.00000   -1.20000
AFIX   0
C16   1    0.229937    0.367517    0.404420    11.00000    0.04680    0.03464 =
         0.04529   -0.01126   -0.00888    0.00079
AFIX 137
H16A  2    0.194864    0.266227    0.440778    11.00000   -1.50000
H16B  2    0.375277    0.364226    0.398410    11.00000   -1.50000
H16C  2    0.162438    0.310979    0.365127    11.00000   -1.50000
AFIX   0
HKLF 4
REM  lut_0m_a.res in P2(1)
REM wR2 = 0.2838, GooF = S = 1.037, Restrained GooF = 1.037 for all data
REM R1 = 0.0952 for 1894 Fo > 4sig(Fo) and 0.1533 for all 3000 data
REM 232 parameters refined using 1 restraints
END
WGHT      0.1706      0.0000
REM Highest difference peak  1.082,  deepest hole -0.560,  1-sigma level  0.149
Q1    1   0.0922  0.4516  0.7137  11.00000  0.05    1.08
;
_shelx_res_checksum     49776
