# Supplementary material for: Crystal structure and Hirshfeld surface analysis of luteolin dimethyl sulfoxide monosolvate
Source: Acta Crystallogr E Crystallogr Commun. 2026 Mar 19;82(Pt 4):375–8. doi: 10.1107/S2056989026002720 (PMC13055977; doi:10.1107/S2056989026002720)
Supplement: Supplementary file 2 [file e-82-00375-Isup5.hkl]

data_I                                                                          
_shelx_title ' lut_0m_a.res in P2(1)'                                           
_shelx_refln_list_code          4                                               
_shelx_F_calc_maximum      109.89                                               
_exptl_crystal_F_000       380.00                                               
_reflns_d_resolution_high  0.7966                                               
                                                                                
loop_                                                                           
 _space_group_symop_operation_xyz                                               
 'x, y, z'                                                                      
 '-x, y+1/2, -z'                                                                
                                                                                
_cell_length_a     6.6757                                                       
_cell_length_b     5.6991                                                       
_cell_length_c    20.7241                                                       
_cell_angle_alpha  90.000                                                       
_cell_angle_beta   90.749                                                       
_cell_angle_gamma  90.000                                                       
                                                                                
_shelx_F_squared_multiplier     1.000                                           
                                                                                
loop_                                                                           
 _refln_index_h                                                                 
 _refln_index_k                                                                 
 _refln_index_l                                                                 
 _refln_F_squared_calc                                                          
 _refln_F_squared_meas                                                          
 _refln_F_squared_sigma                                                         
 _refln_observed_status                                                         
   1  -7   0          0.08          6.93        16.33 o                         
   0  -6   0        285.89        285.16        40.93 o                         
   1  -6   0         58.81         83.53        22.14 o                         
   2  -6   0          4.41         -1.41         8.67 o                         
   3  -6   0         21.04         24.25         8.73 o                         
   4  -6   0          5.06         21.92        13.53 o                         
   1  -5   0         77.32        122.20        14.65 o                         
   2  -5   0        133.91        131.17        15.68 o                         
   3  -5   0         62.42         69.42        11.30 o                         
   4  -5   0         17.73         14.64         8.62 o                         
   5  -5   0        193.43        228.11        22.49 o                         
   0  -4   0        851.53        728.82        52.84 o                         
   1  -4   0        148.82        193.41        26.50 o                         
   2  -4   0        209.49        194.14        17.59 o                         
   3  -4   0         17.85         13.74         5.95 o                         
   4  -4   0        388.00        444.74        28.95 o                         
   5  -4   0         66.27         62.59        13.51 o                         
   6  -4   0         13.73         30.98        11.31 o                         
   1  -3   0        151.05        158.55        12.43 o                         
   2  -3   0       1412.05       1254.50        61.34 o                         
   3  -3   0         40.21         45.49         7.08 o                         
   4  -3   0        156.73        183.78        17.90 o                         
   5  -3   0        136.72        138.49        19.93 o                         
   6  -3   0         57.34         68.86        15.20 o                         
   7  -3   0          4.66        -10.74        12.86 o                         
   0  -2   0       1032.69       1104.97        87.00 o                         
   1  -2   0        286.59        248.17        17.27 o                         
   2  -2   0        841.28        954.05        47.77 o                         
   3  -2   0         96.28        132.12        12.90 o                         
   4  -2   0        158.49        219.20        20.41 o                         
   5  -2   0        158.14        187.15        17.47 o                         
   6  -2   0         25.55         21.89        20.80 o                         
   7  -2   0         70.49         81.07        22.82 o                         
   1  -1   0        472.18        422.66        34.76 o                         
   2  -1   0        561.80        501.66        24.86 o                         
   3  -1   0         48.21         37.52         6.68 o                         
   4  -1   0        446.77        408.55        24.84 o                         
   5  -1   0         84.46        120.49        21.13 o                         
   6  -1   0        382.96        383.32        51.72 o                         
   7  -1   0         14.11         32.21        16.44 o                         
   8  -1   0          4.68          0.78        15.99 o                         
   1   0   0        255.74        277.55        13.58 o                         
   2   0   0        548.93        567.57        27.69 o                         
   3   0   0          4.08          2.21         5.54 o                         
   4   0   0         62.65         66.44        10.84 o                         
   5   0   0         38.28         58.43         9.99 o                         
   6   0   0        968.01       1259.22       108.99 o                         
   7   0   0        156.90        227.46        41.72 o                         
   8   0   0          0.29        -11.52        17.89 o                         
   1   1   0        464.52        381.38        25.03 o                         
   2   1   0        569.00        473.48        24.95 o                         
   3   1   0         50.05         43.32         7.43 o                         
   4   1   0        450.45        425.16        26.12 o                         
   5   1   0         81.59        128.10        14.78 o                         
   6   1   0        389.62        267.05        65.53 o                         
   7   1   0         14.65         38.36        22.93 o                         
   8   1   0          5.11        -52.01        52.01 o                         
   0   2   0       1039.28       1136.06        86.55 o                         
   1   2   0        280.83        233.42        17.39 o                         
   2   2   0        844.21       1022.15        58.84 o                         
   3   2   0         95.47        106.01        22.82 o                         
   4   2   0        159.35        173.62        16.69 o                         
   5   2   0        158.08        215.89        24.08 o                         
   6   2   0         23.58        -20.02        20.02 o                         
   7   2   0         69.79         69.33        35.12 o                         
   8   2   0          0.97          6.82        26.62 o                         
   1   3   0        156.49        165.09        13.82 o                         
   2   3   0       1392.96       1270.25        71.86 o                         
   3   3   0         39.00         39.33        16.78 o                         
   4   3   0        157.88        226.56        27.94 o                         
   6   3   0         57.75         43.84        25.28 o                         
   7   3   0          4.61        -23.60        24.72 o                         
   0   4   0        854.22        752.60        63.29 o                         
   1   4   0        144.36        158.53        15.43 o                         
   2   4   0        206.46        181.38        27.07 o                         
   3   4   0         18.02         15.21         8.48 o                         
   4   4   0        392.39        421.35        39.81 o                         
   5   4   0         66.08         91.70        22.26 o                         
   6   4   0         14.23         20.35        18.12 o                         
   1   5   0         80.19        133.64        23.60 o                         
   2   5   0        136.18        139.45        27.62 o                         
   3   5   0         61.91         37.69        21.47 o                         
   4   5   0         16.76         31.87        13.98 o                         
   5   5   0        190.21        177.58        32.21 o                         
   0   6   0        279.30        338.28        39.37 o                         
   1   6   0         59.10         79.39        20.69 o                         
   2   6   0          4.61        -11.74        17.22 o                         
   1   7   0          0.12          2.35        25.72 o                         
  -1  -7   1         83.37         97.92        19.36 o                         
   0  -7   1          2.34         -1.69        11.27 o                         
   1  -7   1         37.43         32.57        14.55 o                         
  -4  -6   1         13.63          3.82        11.91 o                         
  -3  -6   1         33.61         18.43        10.72 o                         
  -2  -6   1         35.66         49.19        11.13 o                         
  -1  -6   1         96.23         98.18        15.22 o                         
   0  -6   1        301.13        286.59        29.69 o                         
   1  -6   1        185.08        208.14        22.54 o                         
   2  -6   1         13.85         12.61        10.36 o                         
   3  -6   1         35.93         42.18        12.55 o                         
   4  -6   1          4.15         12.52        10.42 o                         
  -5  -5   1         32.41         38.15        12.02 o                         
  -4  -5   1         57.89         61.66        16.83 o                         
  -3  -5   1         31.94         40.17        12.04 o                         
  -2  -5   1         48.76         36.39         9.44 o                         
  -1  -5   1        155.76        225.97        19.23 o                         
   0  -5   1        382.44        377.03        20.84 o                         
   1  -5   1        140.21        135.98        12.66 o                         
   2  -5   1         41.33         49.92        11.06 o                         
   3  -5   1         21.46         16.07         7.75 o                         
   4  -5   1         24.47         40.02        12.92 o                         
   5  -5   1        147.00        179.53        24.29 o                         
  -6  -4   1         23.45         32.73        11.21 o                         
  -5  -4   1         48.02         80.80        10.49 o                         
  -4  -4   1        107.83        109.00        15.39 o                         
  -3  -4   1          4.69         15.82         5.87 o                         
  -2  -4   1        182.49        230.40        23.60 o                         
  -1  -4   1         90.44         96.93        18.04 o                         
   0  -4   1        369.97        384.69        19.17 o                         
   1  -4   1        113.06        110.36        11.83 o                         
   2  -4   1          5.84          6.62         7.08 o                         
   3  -4   1        211.19        188.88        17.72 o                         
   4  -4   1        271.18        232.21        24.37 o                         
   5  -4   1         22.55         15.12         9.70 o                         
   6  -4   1         27.48         29.55        13.25 o                         
  -7  -3   1          6.44         26.62        15.32 o                         
  -6  -3   1         11.31         -4.53         9.20 o                         
  -5  -3   1        129.87        149.04        18.24 o                         
  -4  -3   1        119.83        114.05        14.73 o                         
  -3  -3   1        210.81        250.82        24.11 o                         
  -2  -3   1        461.34        498.43        29.84 o                         
  -1  -3   1        492.10        576.05        29.71 o                         
   0  -3   1        186.39        217.98        12.21 o                         
   1  -3   1        372.73        233.37        22.32 o                         
   2  -3   1        210.11        211.72        17.02 o                         
   3  -3   1         16.77         12.46         5.11 o                         
   4  -3   1         14.90         26.28        20.75 o                         
   5  -3   1         33.21         29.19        14.32 o                         
   6  -3   1         45.23         49.37        13.00 o                         
   7  -3   1          9.13        -12.41        12.41 o                         
  -8  -2   1         39.43         16.33        22.93 o                         
  -7  -2   1         34.11         39.03        16.78 o                         
  -6  -2   1        156.67        212.13        25.15 o                         
  -5  -2   1        193.92        209.42        18.49 o                         
  -4  -2   1        387.81        417.75        34.22 o                         
  -3  -2   1        472.54        442.87        25.01 o                         
  -2  -2   1        495.28        356.07        23.51 o                         
  -1  -2   1        200.80        253.48        15.22 o                         
   0  -2   1       1312.28       1267.82        57.76 o                         
   1  -2   1        498.55        486.19        25.35 o                         
   2  -2   1        355.09        360.80        17.93 o                         
   3  -2   1        146.93        181.48        18.53 o                         
   4  -2   1        607.70        652.91        40.84 o                         
   5  -2   1        159.41        156.77        15.75 o                         
   6  -2   1         11.27          5.55        14.66 o                         
   7  -2   1         13.32         13.87        14.76 o                         
   8  -2   1         26.23         51.45        36.57 o                         
  -8  -1   1         33.71         23.60        25.50 o                         
  -7  -1   1         36.11         60.61        22.59 o                         
  -6  -1   1        201.02        284.92        32.44 o                         
  -5  -1   1        413.55        383.09        25.55 o                         
  -4  -1   1        661.70        705.31        36.35 o                         
  -3  -1   1        650.29        594.02        28.21 o                         
  -2  -1   1       1090.01       1135.68        49.60 o                         
  -1  -1   1       1182.81        703.61        40.08 o                         
   0  -1   1       1354.22        901.01        49.28 o                         
   1  -1   1        428.86        288.91        15.44 o                         
   2  -1   1        118.14        111.67        10.39 o                         
   3  -1   1        536.12        646.59        39.49 o                         
   4  -1   1        570.71        617.52        39.72 o                         
   5  -1   1        284.28        330.52        23.06 o                         
   6  -1   1        610.02        721.12        53.60 o                         
   7  -1   1         17.68         45.07        17.11 o                         
   8  -1   1         38.40         27.51        19.01 o                         
  -8   0   1          1.32          0.89        16.78 o                         
  -7   0   1         72.72         53.12        20.80 o                         
  -6   0   1        340.56        359.61        45.00 o                         
  -5   0   1         23.65         49.98        10.29 o                         
  -4   0   1         12.14         12.07         5.00 o                         
  -3   0   1         15.02         22.17         5.86 o                         
  -2   0   1        898.18        887.71        35.74 o                         
  -1   0   1       2229.37       2249.68        82.61 o                         
   1   0   1         81.37         78.72         6.21 o                         
   2   0   1         21.05         27.08         5.50 o                         
   3   0   1        903.95       1140.87        66.08 o                         
   4   0   1        509.53        530.51        29.59 o                         
   5   0   1         21.91         18.97         7.95 o                         
   6   0   1         19.75         19.68        14.87 o                         
   7   0   1        112.01        127.93        33.78 o                         
   8   0   1         17.40          0.89        23.82 o                         
  -8   1   1         33.82        -16.89        60.94 o                         
  -7   1   1         36.30         21.14        22.48 o                         
  -6   1   1        199.66        165.29        40.37 o                         
  -5   1   1        409.10        390.23        31.78 o                         
  -4   1   1        654.74        666.09        39.92 o                         
  -3   1   1        648.27        591.57        32.45 o                         
  -2   1   1       1088.73       1022.27        49.43 o                         
  -1   1   1       1155.33        663.21        46.86 o                         
   0   1   1       1341.21        947.50        49.13 o                         
   1   1   1        435.30        289.22        18.77 o                         
   2   1   1        115.67        102.52        17.02 o                         
   3   1   1        539.68        654.00        42.05 o                         
   4   1   1        569.12        571.70        33.30 o                         
   5   1   1        286.04        306.02        25.48 o                         
   6   1   1        609.74        677.57        98.74 o                         
   7   1   1         17.41          5.82        21.47 o                         
   8   1   1         38.04         17.34        73.69 o                         
  -8   2   1         39.11         36.80        32.43 o                         
  -7   2   1         33.67          9.28        24.49 o                         
  -5   2   1        195.41        219.62        39.01 o                         
  -4   2   1        391.39        356.95        24.90 o                         
  -3   2   1        462.09        348.01        43.95 o                         
  -2   2   1        508.34        330.83        31.14 o                         
  -1   2   1        200.51        249.50        18.01 o                         
   0   2   1       1320.24       1387.00        70.84 o                         
   1   2   1        507.82        507.47        24.51 o                         
   2   2   1        357.80        325.49        24.87 o                         
   3   2   1        150.98        135.31        25.05 o                         
   4   2   1        605.70        566.92        34.32 o                         
   5   2   1        156.87        137.98        31.97 o                         
   6   2   1         11.81        -16.44        24.72 o                         
   7   2   1         13.53          4.92        23.49 o                         
   8   2   1         25.82        -22.26        27.18 o                         
  -7   3   1          5.81        -10.96        27.51 o                         
  -6   3   1         11.05         19.24        24.60 o                         
  -5   3   1        131.36        115.29        52.79 o                         
  -4   3   1        117.61        136.10        32.77 o                         
  -3   3   1        212.09        227.91        33.44 o                         
  -2   3   1        472.32        436.84        31.79 o                         
  -1   3   1        497.77        575.69        52.68 o                         
   0   3   1        186.99        211.40        16.46 o                         
   1   3   1        366.52        295.93        19.53 o                         
   3   3   1         16.01         15.38         7.48 o                         
   4   3   1         14.85         24.27        21.81 o                         
   5   3   1         32.49          6.15        30.53 o                         
   6   3   1         44.03         37.47        23.93 o                         
   7   3   1          9.06         17.45        24.60 o                         
  -6   4   1         21.83         13.76        18.57 o                         
  -5   4   1         46.60         89.01        22.82 o                         
  -4   4   1        109.44         82.37        18.45 o                         
  -3   4   1          3.62          0.63         7.19 o                         
  -2   4   1        188.20        164.95        28.52 o                         
  -1   4   1         91.20         83.31        17.89 o                         
   0   4   1        366.28        346.99        28.90 o                         
   1   4   1        111.21        123.27        24.21 o                         
   2   4   1          5.62          4.81         9.17 o                         
   3   4   1        210.29        195.56        21.92 o                         
   4   4   1        267.04        294.57        35.02 o                         
   5   4   1         23.47         20.47        12.53 o                         
   6   4   1         27.41         36.01        18.34 o                         
  -5   5   1         30.70         87.34        21.81 o                         
  -4   5   1         58.28         42.72        16.10 o                         
  -2   5   1         50.12         31.20        17.78 o                         
  -1   5   1        150.71        164.73        28.74 o                         
   0   5   1        385.75        383.77        31.20 o                         
   1   5   1        142.27        162.38        16.54 o                         
   2   5   1         40.49         59.60        17.56 o                         
   3   5   1         19.91         34.78        17.56 o                         
   4   5   1         24.31         26.73        13.76 o                         
   5   5   1        148.83        250.72        35.45 o                         
  -2   6   1         36.65         45.74        21.14 o                         
  -1   6   1         96.35         81.52        21.58 o                         
   0   6   1        307.04        320.07        26.91 o                         
   1   6   1        185.38        204.31        32.77 o                         
   2   6   1         13.56          1.90        19.24 o                         
  -1   7   1         84.61         89.24        29.86 o                         
   0   7   1          2.14         18.74        14.82 o                         
   1   7   1         37.27         42.61        26.06 o                         
  -1  -7   2         72.03         91.03        24.05 o                         
   0  -7   2         67.70         14.76        19.46 o                         
   1  -7   2          3.31         38.58        20.58 o                         
  -4  -6   2          8.93         19.71        15.77 o                         
  -3  -6   2         23.73         24.60        11.23 o                         
  -2  -6   2         40.83          9.06        16.44 o                         
  -1  -6   2         63.70         40.58        13.25 o                         
   0  -6   2         46.43         83.32        17.05 o                         
   1  -6   2        158.99        213.56        29.61 o                         
   2  -6   2         60.53         61.61        20.47 o                         
   3  -6   2          9.17         24.75        10.32 o                         
   4  -6   2         48.46         55.00        14.41 o                         
  -5  -5   2         15.24         25.16        16.06 o                         
  -4  -5   2        113.85         89.05        10.70 o                         
  -3  -5   2         40.97         59.12        13.57 o                         
  -2  -5   2         49.20         82.07        22.93 o                         
  -1  -5   2        274.72        281.00        20.37 o                         
   0  -5   2         78.90         90.10         9.59 o                         
   1  -5   2         12.40         10.84         5.39 o                         
   2  -5   2         12.35         18.82        14.20 o                         
   3  -5   2         76.26         82.06        31.42 o                         
   4  -5   2          4.40          8.84        20.02 o                         
   5  -5   2         25.93         16.68        11.82 o                         
  -6  -4   2         79.43         82.87        14.30 o                         
  -5  -4   2         96.56        105.51        11.69 o                         
  -4  -4   2         15.67         44.85        19.57 o                         
  -3  -4   2         29.60         22.85        10.85 o                         
  -2  -4   2        122.97        162.19        15.14 o                         
  -1  -4   2         60.25         57.10         8.37 o                         
   0  -4   2        157.64        149.20        11.33 o                         
   1  -4   2        451.42        466.62        29.78 o                         
   2  -4   2         24.43         21.08         7.92 o                         
   3  -4   2         39.40         56.80         9.22 o                         
   4  -4   2         79.01        130.79        20.97 o                         
   5  -4   2         93.53        141.53        26.17 o                         
   6  -4   2         39.47         43.09        14.70 o                         
  -7  -3   2         12.97         18.01        13.53 o                         
  -6  -3   2         39.01         41.55        15.42 o                         
  -5  -3   2          6.97         14.79         8.41 o                         
  -4  -3   2        183.45        193.19        15.74 o                         
  -3  -3   2        433.62        408.41        21.22 o                         
  -2  -3   2         48.90         43.73        21.69 o                         
  -1  -3   2        875.83        995.00        47.75 o                         
   0  -3   2       1175.21       1333.57        62.40 o                         
   1  -3   2        172.49        299.84        44.79 o                         
   2  -3   2         70.08         65.66         8.29 o                         
   3  -3   2         60.41         73.15         9.71 o                         
   4  -3   2         52.01         80.45        11.22 o                         
   5  -3   2        183.33        242.56        33.44 o                         
   6  -3   2         73.59        101.27        18.60 o                         
   7  -3   2         50.31         44.62        18.79 o                         
  -7  -2   2         17.84         21.47        14.20 o                         
  -6  -2   2          9.33         -2.33         9.23 o                         
  -5  -2   2         23.39         53.23         8.23 o                         
  -4  -2   2        249.18        298.56        20.26 o                         
  -3  -2   2        143.63        158.31        28.85 o                         
  -2  -2   2         47.87         94.01        10.10 o                         
  -1  -2   2        116.35         77.68         8.00 o                         
   0  -2   2        713.70        677.09        31.59 o                         
   1  -2   2        630.46        415.81        28.57 o                         
   2  -2   2       2056.20       2071.25        82.79 o                         
   3  -2   2        209.34        252.91        37.13 o                         
   4  -2   2        172.27        166.21        17.32 o                         
   5  -2   2         76.04         83.41        14.63 o                         
   6  -2   2         89.01         82.66        16.52 o                         
   7  -2   2         79.77        125.47        30.20 o                         
  -8  -1   2         53.45         93.04        52.23 o                         
  -7  -1   2         64.89         49.54        20.47 o                         
  -6  -1   2        423.68        403.71        52.23 o                         
  -5  -1   2         27.43         30.38         7.65 o                         
  -4  -1   2        345.76        366.73        22.82 o                         
  -3  -1   2        374.52        385.71        23.14 o                         
  -2  -1   2        359.72        263.66        17.56 o                         
  -1  -1   2       4074.06       3939.52       164.29 o                         
   0  -1   2       4021.83       3429.42       180.78 o                         
   1  -1   2        365.43        338.86        16.78 o                         
   2  -1   2        577.40        591.94        35.97 o                         
   3  -1   2        226.59        166.41        14.70 o                         
   4  -1   2         32.98         37.80         8.56 o                         
   5  -1   2        125.09        130.89        14.28 o                         
   6  -1   2        239.85        269.35        34.12 o                         
   7  -1   2         35.77         31.31        17.45 o                         
   8  -1   2         72.27        106.12        29.08 o                         
  -8   0   2          5.76        -15.32        15.32 o                         
  -7   0   2         56.47         92.37        26.95 o                         
  -6   0   2        768.39       1080.03       134.64 o                         
  -5   0   2        133.87        162.19        23.36 o                         
  -4   0   2        103.33        120.14        17.44 o                         
  -3   0   2          9.28         11.67         4.25 o                         
  -2   0   2        118.06        110.28         7.87 o                         
  -1   0   2        720.99        812.64        31.17 o                         
   0   0   2        204.27        118.30        11.46 o                         
   1   0   2       3336.74       3010.63       160.81 o                         
   2   0   2        158.09        171.58        18.39 o                         
   3   0   2        797.58        900.39        87.73 o                         
   4   0   2        426.30        394.40        24.04 o                         
   5   0   2        382.73        447.41        28.79 o                         
   6   0   2         55.82         94.49        26.73 o                         
   7   0   2         33.85         56.36        25.16 o                         
   8   0   2         18.29         -5.26        21.03 o                         
  -8   1   2         53.17         68.77        39.37 o                         
  -7   1   2         68.11         56.80        26.84 o                         
  -6   1   2        422.36        490.37        60.83 o                         
  -5   1   2         29.05         29.02         9.70 o                         
  -4   1   2        347.81        345.29        22.96 o                         
  -3   1   2        381.37        428.61        24.76 o                         
  -2   1   2        362.46        290.04        16.15 o                         
  -1   1   2       4058.98       3778.11       286.72 o                         
   0   1   2       4047.41       3585.84       180.63 o                         
   1   1   2        365.93        325.12        20.97 o                         
   2   1   2        571.80        613.18        40.48 o                         
   3   1   2        215.61        158.13        18.76 o                         
   4   1   2         32.94         29.22         6.84 o                         
   5   1   2        128.47        115.33        14.45 o                         
   6   1   2        237.61        217.84        61.28 o                         
   7   1   2         37.49         10.18        21.92 o                         
   8   1   2         72.58         67.43        71.79 o                         
  -7   2   2         18.14         50.33        26.84 o                         
  -6   2   2          8.60        -14.32        21.03 o                         
  -5   2   2         22.59         32.28        13.40 o                         
  -4   2   2        248.97        286.66        29.86 o                         
  -3   2   2        140.48        109.93        24.27 o                         
  -2   2   2         47.24         49.43        13.64 o                         
  -1   2   2        118.98         89.68        15.43 o                         
   0   2   2        719.59        681.58        38.60 o                         
   1   2   2        610.59        495.89        33.38 o                         
   2   2   2       2054.35       2177.11       114.28 o                         
   3   2   2        211.33        231.32        43.67 o                         
   4   2   2        171.36        174.18        18.00 o                         
   5   2   2         79.74         76.59        19.53 o                         
   6   2   2         89.03         62.73        32.55 o                         
   7   2   2         82.19        130.51        45.74 o                         
  -7   3   2         13.57        -12.86        29.86 o                         
  -6   3   2         38.41         23.26        21.36 o                         
  -5   3   2          6.79          7.49        24.72 o                         
  -4   3   2        183.89        267.46        34.16 o                         
  -3   3   2        428.70        369.01        59.88 o                         
  -2   3   2         47.65         53.55         9.32 o                         
  -1   3   2        871.53       1035.19        84.99 o                         
   0   3   2       1180.22       1358.28        73.97 o                         
   1   3   2        172.10        292.75        21.04 o                         
   2   3   2         74.60         64.40        10.62 o                         
   3   3   2         63.34         46.68        10.79 o                         
   4   3   2         53.33         69.22        17.34 o                         
   5   3   2        181.24        238.53        44.85 o                         
   6   3   2         73.76         70.00        29.30 o                         
   7   3   2         48.88         19.46        27.62 o                         
  -6   4   2         82.00         67.54        24.60 o                         
  -5   4   2         95.29         63.18        20.69 o                         
  -4   4   2         15.73         63.96        17.22 o                         
  -3   4   2         29.37         46.95        12.66 o                         
  -2   4   2        122.75        164.50        27.51 o                         
  -1   4   2         59.21         66.76        16.22 o                         
   0   4   2        161.53        153.11        14.66 o                         
   1   4   2        448.45        494.08        61.00 o                         
   2   4   2         24.23          3.58         9.84 o                         
   3   4   2         38.86         32.10         9.39 o                         
   4   4   2         78.24        113.74        21.77 o                         
   5   4   2         97.28         93.93        24.27 o                         
   6   4   2         39.57         39.81        20.13 o                         
  -5   5   2         15.91         50.66        18.57 o                         
  -4   5   2        115.48         78.72        19.35 o                         
  -3   5   2         40.47         67.20        24.05 o                         
  -2   5   2         49.59         31.65        23.26 o                         
  -1   5   2        268.61        220.30        36.01 o                         
   0   5   2         74.85         86.74        18.34 o                         
   1   5   2         12.52          6.01         7.24 o                         
   2   5   2         11.21         -1.12        10.85 o                         
   3   5   2         78.42         68.43        23.37 o                         
   4   5   2          4.65         38.47        16.22 o                         
   5   5   2         27.04         50.77        18.34 o                         
  -2   6   2         42.07         49.99        24.83 o                         
  -1   6   2         64.27         48.43        27.18 o                         
   0   6   2         47.53         73.50        13.60 o                         
   1   6   2        154.30        158.58        27.85 o                         
   2   6   2         61.43         60.49        39.37 o                         
  -1   7   2         70.99        108.58        53.68 o                         
   0   7   2         67.87         27.74        29.75 o                         
   1   7   2          3.29         42.28        23.04 o                         
   0  -7   3         25.23         -4.14        17.00 o                         
   1  -7   3         14.15         49.10        20.47 o                         
  -4  -6   3         24.13         35.19        15.39 o                         
  -3  -6   3          9.94         32.04        19.17 o                         
  -2  -6   3          7.99         -1.12        18.34 o                         
  -1  -6   3        117.42        174.11        35.56 o                         
   0  -6   3        294.16        330.39        31.87 o                         
   1  -6   3         76.88        110.20        30.08 o                         
   2  -6   3          1.32         -9.89         9.89 o                         
   3  -6   3         38.87         19.01        14.16 o                         
   4  -6   3         19.29         25.91        11.15 o                         
  -5  -5   3          9.35         12.62         9.52 o                         
  -4  -5   3         53.51         53.06        14.77 o                         
  -3  -5   3         31.41         21.39        19.91 o                         
  -2  -5   3         84.02         72.31        19.66 o                         
  -1  -5   3        590.79        702.98       110.99 o                         
   0  -5   3        220.59        224.47        14.73 o                         
   1  -5   3         32.70         36.00         8.00 o                         
   2  -5   3          4.01          0.00        14.32 o                         
   3  -5   3        151.09        183.43        20.23 o                         
   4  -5   3         39.98         76.39        14.23 o                         
   5  -5   3         36.06         50.57        14.37 o                         
  -6  -4   3         51.28         61.85        11.83 o                         
  -5  -4   3         40.42         35.02         8.29 o                         
  -4  -4   3        118.14        130.80        11.22 o                         
  -3  -4   3         64.13         81.40         7.89 o                         
  -2  -4   3        664.62        572.51        74.47 o                         
  -1  -4   3          5.55         -0.48         7.95 o                         
   0  -4   3        138.07        171.58        15.88 o                         
   1  -4   3          7.09         42.61        21.41 o                         
   2  -4   3         74.34         82.27        10.72 o                         
   3  -4   3         21.09         33.82         8.54 o                         
   4  -4   3         47.03         48.31        13.47 o                         
   5  -4   3        263.44        274.37        37.80 o                         
   6  -4   3         35.11         57.26        18.13 o                         
  -7  -3   3         12.59          4.14        13.87 o                         
  -6  -3   3         20.95         12.04        11.43 o                         
  -5  -3   3          1.79          9.85         8.59 o                         
  -4  -3   3        133.49        139.49        16.94 o                         
  -3  -3   3        173.03        194.90        11.48 o                         
  -2  -3   3         50.99         54.94         7.62 o                         
  -1  -3   3         75.57        100.87        21.92 o                         
   0  -3   3        770.03        758.73        37.71 o                         
   1  -3   3         39.17         71.83        12.25 o                         
   2  -3   3        159.24        144.38        12.98 o                         
   3  -3   3        124.39        123.66        12.99 o                         
   4  -3   3        113.74        112.00        14.04 o                         
   5  -3   3        129.54        134.53        26.17 o                         
   6  -3   3          5.78         -1.34        11.63 o                         
   7  -3   3         29.55         17.67        14.32 o                         
  -7  -2   3          0.95         10.96        11.18 o                         
  -6  -2   3         44.98         66.32        15.75 o                         
  -5  -2   3        273.42        252.96        18.56 o                         
  -4  -2   3        367.06        399.77        21.97 o                         
  -3  -2   3        144.47        153.52        11.09 o                         
  -2  -2   3        383.27        290.89        17.15 o                         
  -1  -2   3        489.75        478.28        35.07 o                         
   0  -2   3        982.92        959.66        53.54 o                         
   1  -2   3       1663.25       1456.60       224.77 o                         
   2  -2   3         79.91         98.67        10.28 o                         
   3  -2   3          6.09          5.48         5.20 o                         
   4  -2   3        102.18        110.66        16.10 o                         
   5  -2   3       1499.56       1668.04        95.80 o                         
   6  -2   3        137.56        140.46        27.85 o                         
   7  -2   3         74.41         73.69        22.93 o                         
  -8  -1   3         25.82         41.83        42.39 o                         
  -7  -1   3        117.41        154.66        31.87 o                         
  -6  -1   3        121.24        116.61        21.33 o                         
  -5  -1   3        126.24        124.68        14.43 o                         
  -4  -1   3        725.42        723.00        33.34 o                         
  -3  -1   3         36.17         28.50         5.40 o                         
  -2  -1   3        138.06        126.05        10.42 o                         
  -1  -1   3        976.45        692.64        31.85 o                         
   0  -1   3       2234.51       2205.77       117.10 o                         
   1  -1   3        718.73        780.99        36.51 o                         
   2  -1   3        195.76        195.93        15.18 o                         
   3  -1   3       1199.25       1357.17        88.45 o                         
   4  -1   3        258.15        272.53        34.38 o                         
   5  -1   3        450.96        618.02        63.02 o                         
   6  -1   3         68.29         85.66        21.92 o                         
   7  -1   3         85.94         74.92        23.15 o                         
   8  -1   3          0.99         18.79        19.80 o                         
  -8   0   3         71.25         90.13        46.97 o                         
  -7   0   3          0.03         -9.73        10.74 o                         
  -6   0   3          0.05        -15.88        15.88 o                         
  -5   0   3          0.06         -6.69         6.69 o                         
  -4   0   3        237.86        286.57        19.51 o                         
  -3   0   3        522.88        659.05        33.24 o                         
  -2   0   3       3510.51       3562.22       131.71 o                         
  -1   0   3         20.60         37.22         3.71 o                         
   0   0   3        132.66        112.20         9.17 o                         
   1   0   3        536.02        497.05        41.43 o                         
   2   0   3        691.76        685.05        61.67 o                         
   3   0   3        518.93        634.27        45.90 o                         
   4   0   3         29.64         30.84         6.55 o                         
   5   0   3        538.12        544.59        61.00 o                         
   6   0   3         37.64         24.94        21.92 o                         
   7   0   3         11.85         -2.01        18.68 o                         
   8   0   3          3.91         10.96        24.94 o                         
  -8   1   3         26.31          7.94        26.28 o                         
  -7   1   3        115.68        142.92        34.67 o                         
  -6   1   3        121.59        194.13        36.01 o                         
  -5   1   3        126.26        137.36        15.05 o                         
  -4   1   3        734.21        704.04        38.05 o                         
  -3   1   3         39.62         40.18        14.32 o                         
  -2   1   3        139.86        131.37        12.77 o                         
  -1   1   3        961.98        704.82        48.25 o                         
   0   1   3       2228.34       2315.95       167.85 o                         
   1   1   3        719.23        859.07        49.43 o                         
   2   1   3        191.83        177.49        12.14 o                         
   3   1   3       1186.43       1401.88       105.33 o                         
   4   1   3        263.09        275.68        26.47 o                         
   5   1   3        451.65        554.84        44.58 o                         
   6   1   3         65.49         92.70        25.72 o                         
   7   1   3         84.44         41.04        30.42 o                         
   8   1   3          1.09         24.05        68.99 o                         
  -7   2   3          0.99        -20.02        20.02 o                         
  -6   2   3         44.83         67.65        28.30 o                         
  -5   2   3        267.96        293.90        59.97 o                         
  -4   2   3        369.55        410.82        62.96 o                         
  -3   2   3        146.86        168.17        19.10 o                         
  -2   2   3        394.59        296.23        35.23 o                         
  -1   2   3        484.47        607.32        33.70 o                         
   0   2   3        982.20        944.74        52.66 o                         
   1   2   3       1688.66       1381.87       104.89 o                         
   2   2   3         78.76         91.79        14.70 o                         
   3   2   3          5.81          2.39         4.34 o                         
   4   2   3        103.65        120.53        23.59 o                         
   5   2   3       1498.51       1628.20       150.82 o                         
   6   2   3        135.54        143.14        42.50 o                         
   7   2   3         73.21        108.03        42.72 o                         
  -7   3   3         12.17         -4.25        23.82 o                         
  -6   3   3         19.51        -10.29        19.46 o                         
  -5   3   3          1.74         27.96        27.40 o                         
  -4   3   3        128.89        104.67        28.85 o                         
  -3   3   3        175.95        200.79        21.07 o                         
  -2   3   3         51.88         57.27        10.05 o                         
  -1   3   3         78.51         66.20        16.55 o                         
   0   3   3        772.01        844.08        46.50 o                         
   2   3   3        160.95        161.84        15.88 o                         
   3   3   3        125.14        151.96        16.92 o                         
   4   3   3        112.43        165.73        26.84 o                         
   5   3   3        130.25        237.19        36.24 o                         
   6   3   3          6.15         19.68        18.57 o                         
   7   3   3         30.45         17.78        25.95 o                         
  -6   4   3         50.51         22.14        21.81 o                         
  -5   4   3         39.37          6.71        14.32 o                         
  -4   4   3        116.78        103.22        22.03 o                         
  -3   4   3         64.28         68.31        13.34 o                         
  -2   4   3        662.29        609.40        40.41 o                         
  -1   4   3          5.90          8.39         8.84 o                         
   0   4   3        137.32        156.71        28.68 o                         
   1   4   3          5.83         33.81         7.94 o                         
   2   4   3         77.42         91.92        19.01 o                         
   3   4   3         21.07         42.79        11.24 o                         
   4   4   3         48.54         51.04        12.60 o                         
   5   4   3        258.22        328.55        41.94 o                         
   6   4   3         34.27         61.16        23.93 o                         
  -5   5   3          9.30         39.59        16.22 o                         
  -4   5   3         52.00         41.04        14.09 o                         
  -2   5   3         85.14         82.97        24.94 o                         
  -1   5   3        594.68        674.43        68.32 o                         
   0   5   3        223.86        203.56        20.01 o                         
   1   5   3         32.45         43.99        14.31 o                         
   2   5   3          3.77         44.85        14.43 o                         
   3   5   3        146.24        157.79        33.89 o                         
   5   5   3         35.78         38.58        16.33 o                         
  -1   6   3        117.79        130.39        26.62 o                         
   0   6   3        293.99        268.71        30.53 o                         
   1   6   3         79.57        133.64        25.95 o                         
   2   6   3          1.61         -5.82        17.34 o                         
   0   7   3         24.36        -21.47        21.47 o                         
   1   7   3         13.81         37.80        28.85 o                         
   0  -7   4          2.34         66.87        25.95 o                         
  -4  -6   4         24.92          9.40        11.06 o                         
  -3  -6   4         37.44         28.47        14.65 o                         
  -2  -6   4         42.79         85.55        38.81 o                         
  -1  -6   4         42.79         42.74        17.71 o                         
   0  -6   4         33.65         59.37        16.46 o                         
   1  -6   4         17.16         30.95        17.50 o                         
   2  -6   4          8.35         11.94        10.39 o                         
   3  -6   4         59.28         53.58        13.69 o                         
   4  -6   4         14.04         36.36        12.37 o                         
  -5  -5   4          3.86         24.56         9.90 o                         
  -4  -5   4         78.56         75.08        16.79 o                         
  -3  -5   4        173.23        204.97        24.83 o                         
  -2  -5   4        109.34        104.61        23.93 o                         
  -1  -5   4        228.09        179.20        33.88 o                         
   0  -5   4         10.15          7.72         6.86 o                         
   1  -5   4         56.22         85.48        13.73 o                         
   2  -5   4         52.84         73.45        12.67 o                         
   3  -5   4         81.59         82.26        13.90 o                         
   4  -5   4        290.08        292.59        34.55 o                         
   5  -5   4         39.03         58.00        14.62 o                         
  -6  -4   4          6.12         -4.51        14.53 o                         
  -5  -4   4         48.25         52.67        10.86 o                         
  -4  -4   4        186.05        172.50        12.71 o                         
  -3  -4   4        112.43        146.24        16.74 o                         
  -2  -4   4         78.60         96.14        29.58 o                         
  -1  -4   4         27.93         34.12        18.57 o                         
   0  -4   4         40.13         52.53        10.73 o                         
   1  -4   4        193.70        238.67        17.02 o                         
   2  -4   4         98.03         90.90        11.59 o                         
   3  -4   4        124.53        121.41        14.36 o                         
   4  -4   4         75.38         59.31        13.39 o                         
   5  -4   4        538.47        632.12        48.57 o                         
   6  -4   4         51.96         24.22        15.10 o                         
  -7  -3   4         16.27          5.93        15.43 o                         
  -6  -3   4        111.66        107.29        16.25 o                         
  -5  -3   4        267.56        264.27        26.63 o                         
  -4  -3   4         89.03         94.99        11.80 o                         
  -3  -3   4         35.13         47.94         8.89 o                         
  -2  -3   4        331.73        342.73        29.00 o                         
  -1  -3   4        255.56        249.49        36.91 o                         
   0  -3   4        491.58        463.44        38.19 o                         
   1  -3   4       2096.47       2257.25       172.10 o                         
   2  -3   4        123.94        133.96        12.30 o                         
   3  -3   4        154.48        133.20        14.76 o                         
   4  -3   4          0.46         -0.88         6.06 o                         
   5  -3   4         50.05         64.07        16.22 o                         
   7  -3   4         17.73          8.05        13.98 o                         
  -7  -2   4          9.38         10.74        14.87 o                         
  -6  -2   4         13.42         22.28        11.81 o                         
  -5  -2   4         26.46         30.44         8.12 o                         
  -4  -2   4        739.08        805.77        36.67 o                         
  -3  -2   4        453.00        570.36        25.19 o                         
  -2  -2   4        223.34        247.96        37.70 o                         
  -1  -2   4       1237.38       1140.95        70.34 o                         
   0  -2   4        154.68        133.15        11.53 o                         
   1  -2   4        432.04        486.81        80.35 o                         
   2  -2   4          4.16          4.86         4.11 o                         
   3  -2   4          1.88          7.33         5.44 o                         
   4  -2   4        120.36        119.04        19.85 o                         
   5  -2   4        180.29        212.30        22.91 o                         
   6  -2   4        138.63        160.25        31.54 o                         
   7  -2   4         37.66         40.93        16.55 o                         
  -8  -1   4          3.91         -2.46        16.66 o                         
  -7  -1   4         36.78         43.62        17.00 o                         
  -6  -1   4        101.94        106.77        42.00 o                         
  -5  -1   4         20.99         20.47         6.30 o                         
  -4  -1   4         30.04         43.57         6.99 o                         
  -3  -1   4        583.22        501.80        23.97 o                         
  -2  -1   4       1389.31       1492.09        64.09 o                         
  -1  -1   4      12052.86       5663.57       245.67 o                         
   0  -1   4       3469.67       3673.32       258.21 o                         
   1  -1   4        226.37        160.42        14.93 o                         
   2  -1   4        671.37        568.09        36.11 o                         
   3  -1   4       1064.40        772.63        47.43 o                         
   4  -1   4         71.97         54.59         9.91 o                         
   5  -1   4        660.62        596.52        40.44 o                         
   6  -1   4         13.78         16.89        13.42 o                         
   7  -1   4         90.26        105.68        26.95 o                         
   8  -1   4          3.83          4.25        19.46 o                         
  -8   0   4         53.35         78.72        43.06 o                         
  -7   0   4        505.37        705.08        75.70 o                         
  -6   0   4          0.99         -1.71        10.62 o                         
  -5   0   4          1.63          6.09         5.47 o                         
  -4   0   4       1044.21       1023.50        44.17 o                         
  -3   0   4         48.44         76.47        10.60 o                         
  -2   0   4         41.20         44.50         5.30 o                         
  -1   0   4      10418.91       9729.95       350.83 o                         
   0   0   4         59.13         67.01         7.94 o                         
   1   0   4       2066.66       1867.80       241.15 o                         
   2   0   4        322.84        316.78        38.58 o                         
   3   0   4        950.01       1347.62       188.82 o                         
   4   0   4         14.12         11.09         6.04 o                         
   5   0   4        432.61        522.98        33.26 o                         
   6   0   4         66.17         62.06        27.96 o                         
   7   0   4          1.11        -11.07        17.45 o                         
   8   0   4         11.16         22.59        27.85 o                         
  -8   1   4          3.80          8.95        20.69 o                         
  -7   1   4         34.73          0.00        15.21 o                         
  -6   1   4        107.49         81.18        20.80 o                         
  -5   1   4         20.20          8.12        11.50 o                         
  -4   1   4         30.09         38.79         7.64 o                         
  -3   1   4        567.71        513.96        34.19 o                         
  -2   1   4       1392.21       1468.76        66.01 o                         
  -1   1   4      12075.13       6150.15       301.32 o                         
   0   1   4       3447.38       3253.41       256.76 o                         
   1   1   4        215.74        177.71        11.08 o                         
   2   1   4        673.57        611.67        34.76 o                         
   3   1   4       1082.29        825.03        40.99 o                         
   4   1   4         66.82         50.68         8.47 o                         
   5   1   4        667.25        549.55        34.76 o                         
   6   1   4         14.64         22.12        35.22 o                         
   7   1   4         92.68         88.23        37.58 o                         
   8   1   4          3.42        -12.86        79.62 o                         
  -7   2   4          9.40         40.82        23.37 o                         
  -6   2   4         13.28         34.89        22.03 o                         
  -5   2   4         24.38         32.28        21.64 o                         
  -4   2   4        739.15        750.66        55.67 o                         
  -3   2   4        454.29        395.91        36.61 o                         
  -2   2   4        219.26        241.77        30.42 o                         
  -1   2   4       1252.14       1343.54        90.35 o                         
   0   2   4        151.41        135.47        10.92 o                         
   1   2   4        433.00        533.63        48.31 o                         
   2   2   4          4.05         11.07         8.00 o                         
   3   2   4          1.61         10.63         6.25 o                         
   4   2   4        119.04        143.23        19.95 o                         
   5   2   4        172.84        283.88        44.35 o                         
   6   2   4        140.52        170.87        42.83 o                         
   7   2   4         37.69         71.68        37.24 o                         
  -7   3   4         16.95         -5.48        23.49 o                         
  -6   3   4        110.14         42.83        28.74 o                         
  -4   3   4         90.84        131.85        29.97 o                         
  -3   3   4         35.32         41.72        17.22 o                         
  -2   3   4        332.96        359.77        35.62 o                         
  -1   3   4        254.00        179.26        26.73 o                         
   0   3   4        495.83        468.18        28.92 o                         
   1   3   4       2075.94       2136.86       117.63 o                         
   2   3   4        124.56        123.38        14.55 o                         
   3   3   4        151.91        142.45        16.86 o                         
   4   3   4          0.93         17.58        10.16 o                         
   5   3   4         51.60         55.47        19.24 o                         
   6   3   4         42.03         35.79        20.35 o                         
   7   3   4         19.05         16.78        28.63 o                         
  -6   4   4          6.35          2.91        17.78 o                         
  -5   4   4         49.38         39.14        19.12 o                         
  -4   4   4        188.45        125.14        24.83 o                         
  -3   4   4        111.56        142.40        27.12 o                         
  -2   4   4         81.36         79.40        12.55 o                         
  -1   4   4         24.91         37.80        13.53 o                         
   0   4   4         38.53         36.80        12.86 o                         
   1   4   4        195.11        234.02        19.71 o                         
   2   4   4         94.17         88.68        18.90 o                         
   3   4   4        122.95        124.35        17.59 o                         
   4   4   4         74.45         75.77        15.52 o                         
   5   4   4        542.43        581.73        66.31 o                         
   6   4   4         53.75         50.22        22.37 o                         
  -5   5   4          3.79         26.62        16.10 o                         
  -4   5   4         78.73         60.38        17.56 o                         
  -2   5   4        111.27        125.36        29.86 o                         
  -1   5   4        230.07        206.10        33.55 o                         
   0   5   4         10.01          3.90        21.25 o                         
   1   5   4         54.54         62.26        11.48 o                         
   2   5   4         52.83         46.75        17.34 o                         
   3   5   4         84.57         66.87        26.62 o                         
   0   6   4         33.56        105.72        15.12 o                         
   1   6   4         17.92         27.92        24.94 o                         
   2   6   4          8.44        -16.10        16.10 o                         
   3   6   4         60.83         39.14        29.86 o                         
  -4  -6   5         26.66         25.63        15.32 o                         
  -3  -6   5         17.57         20.33        12.26 o                         
  -2  -6   5         10.03          9.73        18.57 o                         
  -1  -6   5         66.93         61.48        19.12 o                         
   0  -6   5        195.80        201.63        27.67 o                         
   1  -6   5         17.69          3.97        12.18 o                         
   2  -6   5        134.25        146.18        15.89 o                         
   3  -6   5          1.74         -0.91         9.54 o                         
   4  -6   5          4.50         13.21        12.99 o                         
  -5  -5   5         25.05         51.34        29.24 o                         
  -4  -5   5         15.69          4.34        10.37 o                         
  -3  -5   5          8.53         16.33        12.63 o                         
  -2  -5   5        116.07        110.03        27.92 o                         
  -1  -5   5        143.78        155.99        49.60 o                         
   0  -5   5        129.20        155.03        23.31 o                         
   1  -5   5         36.63         56.02        11.78 o                         
   2  -5   5         67.45         71.87        14.15 o                         
   3  -5   5         93.97        112.75        17.45 o                         
   4  -5   5         69.53         60.69        14.06 o                         
   5  -5   5         88.83         60.27        40.93 o                         
  -6  -4   5          1.91          5.82        12.13 o                         
  -5  -4   5          8.70         16.45         7.17 o                         
  -4  -4   5         16.21          6.00         5.13 o                         
  -3  -4   5         83.87         91.29        13.26 o                         
  -2  -4   5        395.42        384.92        34.28 o                         
  -1  -4   5        707.44        647.67       123.85 o                         
   0  -4   5         24.96         21.09        10.06 o                         
   1  -4   5         10.24         30.15         9.98 o                         
   2  -4   5        101.13        114.75        32.71 o                         
   3  -4   5        118.18        147.92        48.18 o                         
   4  -4   5        220.80        248.03        23.38 o                         
   5  -4   5         46.28         52.32        13.37 o                         
   6  -4   5         70.34         60.11        16.61 o                         
  -7  -3   5          9.91         10.29        16.44 o                         
  -6  -3   5         73.87         90.09        21.24 o                         
  -5  -3   5        383.77        535.32        35.75 o                         
  -4  -3   5         35.40         27.15         7.54 o                         
  -3  -3   5        132.71        134.94        10.50 o                         
  -2  -3   5        152.68        158.44        17.75 o                         
  -1  -3   5         26.30         28.99         9.06 o                         
   0  -3   5         49.87         65.84        34.89 o                         
   1  -3   5        365.46        409.73        48.87 o                         
   2  -3   5        391.16        389.69        23.61 o                         
   3  -3   5         28.66         18.92         6.47 o                         
   4  -3   5        487.21        444.71        28.82 o                         
   5  -3   5        174.53        179.58        22.02 o                         
   6  -3   5         20.15         29.97        15.55 o                         
   7  -3   5         22.35         26.51        18.79 o                         
  -7  -2   5         34.16         32.66        17.11 o                         
  -6  -2   5         17.45         26.99        10.84 o                         
  -5  -2   5        180.32        193.49        16.58 o                         
  -4  -2   5        491.43        571.98        28.15 o                         
  -3  -2   5         53.44         68.64         7.71 o                         
  -2  -2   5        238.20        315.37        15.64 o                         
  -1  -2   5        850.53        711.27        43.05 o                         
   0  -2   5       2167.25       2406.06       124.81 o                         
   1  -2   5        616.16        606.47        30.18 o                         
   2  -2   5         38.34         43.93        10.02 o                         
   3  -2   5         67.57         55.24         8.69 o                         
   4  -2   5        109.73        120.62        15.30 o                         
   5  -2   5        530.87        463.60        37.66 o                         
   6  -2   5         81.63         86.55        20.69 o                         
   7  -2   5         93.01        122.68        29.30 o                         
  -8  -1   5         30.50         27.62        18.79 o                         
  -7  -1   5        145.08        180.49        32.32 o                         
  -6  -1   5        153.47        178.76        23.12 o                         
  -5  -1   5        111.61        138.87        13.67 o                         
  -4  -1   5        179.30        237.41        15.03 o                         
  -3  -1   5       1737.76       1935.09        76.63 o                         
  -2  -1   5        365.93        316.70        15.44 o                         
  -1  -1   5      10439.18      10268.71       441.72 o                         
   0  -1   5        766.88        433.33        45.29 o                         
   1  -1   5        247.03        207.09        11.93 o                         
   2  -1   5        743.78        635.72        54.63 o                         
   3  -1   5        557.32        674.75        40.53 o                         
   4  -1   5        496.02        512.90        70.34 o                         
   5  -1   5        900.74       1145.04        65.71 o                         
   6  -1   5         26.29         15.88        13.87 o                         
   7  -1   5         12.09         22.70        17.89 o                         
   8  -1   5          5.30         31.54        26.51 o                         
  -8   0   5         12.22         -1.45        16.10 o                         
  -7   0   5        548.27        559.25        64.07 o                         
  -6   0   5         55.31         78.77        19.89 o                         
  -5   0   5        149.47        127.62        15.10 o                         
  -4   0   5        205.10        258.60        16.14 o                         
  -3   0   5        306.29        359.52        21.83 o                         
  -2   0   5        495.51        563.87        24.25 o                         
  -1   0   5        526.54        463.74        19.38 o                         
   0   0   5        125.37        130.59        12.41 o                         
   1   0   5        204.63        207.06        15.15 o                         
   2   0   5         17.91         19.30         5.28 o                         
   3   0   5        432.52        497.64        46.41 o                         
   4   0   5        100.65         89.17        12.78 o                         
   5   0   5         49.59         80.53        12.33 o                         
   6   0   5         36.54         99.41        31.31 o                         
   7   0   5        184.97        150.64        42.28 o                         
   8   0   5         30.23         26.95        32.88 o                         
  -8   1   5         31.56          3.13        20.35 o                         
  -7   1   5        145.33        145.49        35.01 o                         
  -6   1   5        151.07        115.52        26.84 o                         
  -5   1   5        111.19        141.45        15.49 o                         
  -4   1   5        179.38        197.48        16.72 o                         
  -3   1   5       1745.99       2005.72        77.66 o                         
  -2   1   5        356.21        308.48        18.19 o                         
  -1   1   5      10443.87      10890.54       441.58 o                         
   0   1   5        752.38        523.38        56.42 o                         
   1   1   5        241.42        221.08        13.22 o                         
   2   1   5        736.66        731.11        66.15 o                         
   3   1   5        554.86        638.08        72.97 o                         
   4   1   5        494.79        497.53        59.49 o                         
   5   1   5        901.81        996.67        74.79 o                         
   6   1   5         26.40          9.02        15.94 o                         
   7   1   5         12.10        -21.25        21.25 o                         
   8   1   5          5.78        -13.87        38.25 o                         
  -7   2   5         34.09         37.02        26.95 o                         
  -6   2   5         17.50         -0.78        18.45 o                         
  -5   2   5        182.50        267.03        42.21 o                         
  -4   2   5        492.31        467.00        58.26 o                         
  -3   2   5         53.81         55.48        12.67 o                         
  -2   2   5        238.14        307.64        36.68 o                         
  -1   2   5        832.41        702.14        70.00 o                         
   0   2   5       2172.55       2248.12       124.47 o                         
   1   2   5        614.94        650.92        38.09 o                         
   2   2   5         34.59         25.46         8.32 o                         
   3   2   5         72.30         71.18         7.88 o                         
   4   2   5        108.38        151.98        13.39 o                         
   5   2   5        538.91        579.34        48.44 o                         
   6   2   5         80.82         64.36        30.02 o                         
   7   2   5         91.98         72.57        37.80 o                         
  -7   3   5          9.90        -18.45        18.45 o                         
  -6   3   5         77.54         41.38        29.41 o                         
  -5   3   5        377.58        749.13        81.86 o                         
  -4   3   5         35.61         16.30        13.15 o                         
  -3   3   5        132.79        153.43        20.86 o                         
  -2   3   5        157.34        164.51        19.87 o                         
  -1   3   5         26.13         19.24        10.29 o                         
   0   3   5         47.57         38.38         6.45 o                         
   1   3   5        378.89        356.62        38.47 o                         
   2   3   5        395.83        424.72        41.04 o                         
   3   3   5         29.57         23.54        12.47 o                         
   4   3   5        489.33        436.02        64.02 o                         
   5   3   5        170.60        227.68        34.89 o                         
   6   3   5         20.21         42.95        20.02 o                         
   7   3   5         22.58         53.68        50.55 o                         
  -6   4   5          2.03          3.58        19.35 o                         
  -5   4   5          8.21        -13.64        13.64 o                         
  -4   4   5         17.28         22.48        13.31 o                         
  -3   4   5         86.19         96.19        14.90 o                         
  -2   4   5        398.44        382.87        29.53 o                         
  -1   4   5        701.59        779.22        68.43 o                         
   0   4   5         24.73         26.37         5.94 o                         
   1   4   5         10.17         29.83         6.88 o                         
   2   4   5         96.85        102.55        19.91 o                         
   3   4   5        119.64        151.87        29.19 o                         
   4   4   5        222.24        169.07        31.98 o                         
   5   4   5         47.79         64.18        20.13 o                         
   6   4   5         68.15         56.58        24.49 o                         
  -5   5   5         25.33         30.76        17.00 o                         
  -4   5   5         15.83         19.12        12.64 o                         
  -2   5   5        113.87         73.36        26.06 o                         
  -1   5   5        144.92         77.05        32.99 o                         
   0   5   5        127.11        140.36        15.39 o                         
   1   5   5         37.80         51.30        12.18 o                         
   2   5   5         65.85         67.20        18.57 o                         
   3   5   5         95.14         77.72        39.93 o                         
   5   5   5         88.22         76.37        23.37 o                         
  -1   6   5         70.03         72.57        39.37 o                         
   0   6   5        195.92        185.74        36.24 o                         
   1   6   5         17.69         11.75        12.75 o                         
   2   6   5        132.61        124.24        27.62 o                         
   3   6   5          1.77         26.17        22.48 o                         
  -4  -6   6          9.79         18.27        15.43 o                         
  -3  -6   6         22.78         -3.75        11.94 o                         
  -2  -6   6         35.96         66.09        25.95 o                         
  -1  -6   6         73.24         70.32        34.44 o                         
   0  -6   6         16.74         14.43        18.45 o                         
   1  -6   6         47.77         41.47        13.45 o                         
   2  -6   6          6.30         29.79         9.93 o                         
   3  -6   6         51.36         54.05        12.18 o                         
   4  -6   6         11.64         21.33        16.58 o                         
  -5  -5   6         18.65         16.65        20.47 o                         
  -4  -5   6         30.99         27.43        14.65 o                         
  -3  -5   6         73.08        109.59        15.39 o                         
  -2  -5   6        148.06        198.30        28.34 o                         
  -1  -5   6         63.04        111.51        51.78 o                         
   0  -5   6         19.04         21.59        15.27 o                         
   1  -5   6        136.09        173.29        19.38 o                         
   2  -5   6         34.70         18.26         9.00 o                         
   3  -5   6         62.84         57.91        12.11 o                         
   4  -5   6          3.05         25.24         9.82 o                         
   5  -5   6         41.18         14.42        12.73 o                         
  -6  -4   6          7.89          7.40        10.26 o                         
  -5  -4   6         31.55         26.06         8.85 o                         
  -4  -4   6        204.50        218.17        20.65 o                         
  -3  -4   6        374.89        413.15        34.99 o                         
  -2  -4   6         76.45        109.46        20.13 o                         
  -1  -4   6        329.09        341.79        71.51 o                         
   0  -4   6        267.43        295.20        24.32 o                         
   1  -4   6        269.04        279.83        27.09 o                         
   2  -4   6          0.07         26.48         6.06 o                         
   3  -4   6         39.39         31.89         9.28 o                         
   4  -4   6         75.02        119.09        17.42 o                         
   5  -4   6         84.47         77.28        14.93 o                         
   6  -4   6         53.52         68.75        17.27 o                         
  -7  -3   6          0.92          7.25        25.16 o                         
  -6  -3   6         19.18          9.68         9.66 o                         
  -5  -3   6        188.11        156.57        17.66 o                         
  -4  -3   6         63.79         80.76        14.03 o                         
  -3  -3   6          2.02          2.92         3.93 o                         
  -2  -3   6         64.16         79.34        13.06 o                         
  -1  -3   6         63.74         53.54        10.67 o                         
   0  -3   6        195.72        259.70        21.19 o                         
   1  -3   6        419.81        443.58        31.60 o                         
   2  -3   6        345.72        342.71        21.14 o                         
   3  -3   6         91.97         81.19        11.95 o                         
   4  -3   6        131.61        166.82        17.12 o                         
   5  -3   6        311.62        300.85        46.52 o                         
   6  -3   6         51.23         43.76        13.65 o                         
   7  -3   6          3.69         -6.93        12.30 o                         
  -7  -2   6         20.74         60.38        19.46 o                         
  -6  -2   6         21.21         15.29        11.03 o                         
  -5  -2   6         64.31         61.26         9.80 o                         
  -4  -2   6        153.98        167.51        13.27 o                         
  -3  -2   6        320.38        338.90        18.00 o                         
  -2  -2   6        130.43        108.19         8.05 o                         
  -1  -2   6        165.81        202.36        30.03 o                         
   0  -2   6         59.85         75.81        20.19 o                         
   1  -2   6         73.26         96.43         9.69 o                         
   2  -2   6        140.97        138.36        12.30 o                         
   3  -2   6        469.80        482.71        41.89 o                         
   4  -2   6        324.49        391.05        30.16 o                         
   5  -2   6        210.16        228.92        28.93 o                         
   6  -2   6         27.42         36.01        14.65 o                         
   7  -2   6         42.57         64.63        22.03 o                         
  -8  -1   6         55.93         71.90        24.72 o                         
  -7  -1   6        188.32        159.47        30.76 o                         
  -6  -1   6         27.68         45.04        11.25 o                         
  -5  -1   6        143.16        142.55        14.34 o                         
  -4  -1   6         52.07         56.73         8.08 o                         
  -3  -1   6         66.83         69.31         7.64 o                         
  -2  -1   6        277.08        317.33        17.50 o                         
  -1  -1   6        917.01        633.42        31.52 o                         
   0  -1   6        630.61        487.46        45.63 o                         
   1  -1   6        635.52        411.88        26.77 o                         
   2  -1   6        302.67        263.23        41.26 o                         
   3  -1   6        184.44        235.87        26.34 o                         
   4  -1   6          7.53          3.72         4.98 o                         
   5  -1   6        558.02        592.47        39.55 o                         
   6  -1   6          1.33        -12.53        12.53 o                         
   7  -1   6         13.61         17.89        20.35 o                         
   8  -1   6         63.78         18.23        27.74 o                         
  -8   0   6         53.77         40.26        18.90 o                         
  -7   0   6          0.50         25.39        16.10 o                         
  -6   0   6         10.91        115.63        98.63 o                         
  -5   0   6         17.05         12.79         5.58 o                         
  -4   0   6       1084.36       1155.66        49.27 o                         
  -3   0   6          4.61          0.64         3.23 o                         
  -2   0   6        338.58        376.26        17.67 o                         
  -1   0   6       1899.05       1819.56        86.17 o                         
   0   0   6        343.43        313.26        30.25 o                         
   1   0   6       1279.60       1444.59        63.30 o                         
   2   0   6       1338.82       1506.75       153.04 o                         
   3   0   6        749.28        765.99        56.08 o                         
   4   0   6          9.62         18.58         7.44 o                         
   5   0   6        108.37        182.99        66.09 o                         
   6   0   6        383.28        361.21        60.16 o                         
   7   0   6          9.52         -4.25        21.14 o                         
   8   0   6         44.54         35.56        30.31 o                         
  -8   1   6         56.51        -18.23        18.23 o                         
  -7   1   6        187.48        142.36        33.66 o                         
  -6   1   6         28.34         19.12        14.99 o                         
  -5   1   6        146.93        149.08        16.22 o                         
  -4   1   6         52.87         50.84         8.42 o                         
  -3   1   6         69.06         59.87         7.12 o                         
  -2   1   6        276.06        317.69        18.27 o                         
  -1   1   6        930.57        704.53        31.60 o                         
   0   1   6        634.13        438.48        44.06 o                         
   2   1   6        297.90        273.49        25.05 o                         
   3   1   6        184.68        216.91        23.65 o                         
   4   1   6          8.60          4.01         5.51 o                         
   5   1   6        552.27        492.02        49.02 o                         
   6   1   6          1.28          3.60         8.91 o                         
   7   1   6         14.01         23.49        21.58 o                         
   8   1   6         64.38         58.59        49.32 o                         
  -7   2   6         20.48         29.08        24.16 o                         
  -6   2   6         20.96         40.60        22.37 o                         
  -4   2   6        152.32        142.56        25.67 o                         
  -3   2   6        318.25        331.27        28.75 o                         
  -2   2   6        131.31        115.85        16.04 o                         
  -1   2   6        170.38        183.51        26.95 o                         
   0   2   6         60.31         40.49        22.59 o                         
   1   2   6         71.27         96.95        17.11 o                         
   2   2   6        142.66        189.66        33.27 o                         
   3   2   6        472.70        489.38        26.16 o                         
   4   2   6        329.00        386.36        24.19 o                         
   5   2   6        210.29        277.04        34.83 o                         
   6   2   6         25.16         20.48        10.92 o                         
   7   2   6         42.04         48.87        27.62 o                         
  -7   3   6          0.87         40.60        27.18 o                         
  -6   3   6         17.85        -18.57        20.69 o                         
  -5   3   6        184.40        132.29        39.59 o                         
  -4   3   6         65.21         59.88        21.64 o                         
  -3   3   6          2.41          7.46        16.61 o                         
  -2   3   6         64.11         64.10        12.88 o                         
  -1   3   6         59.98         43.23        12.30 o                         
   0   3   6        194.51        219.87        17.03 o                         
   1   3   6        427.64        408.43        28.60 o                         
   2   3   6        344.15        362.77        37.02 o                         
   3   3   6         91.94         97.26        14.07 o                         
   4   3   6        129.35        182.98        30.36 o                         
   5   3   6        314.89        377.87        44.85 o                         
   6   3   6         50.08         92.70        27.07 o                         
   7   3   6          3.46        -12.41        33.55 o                         
  -6   4   6          8.60         29.75        23.15 o                         
  -5   4   6         31.30         42.50        19.68 o                         
  -4   4   6        205.14        138.45        27.62 o                         
  -3   4   6        368.48        382.69        32.40 o                         
  -2   4   6         77.02        104.77        14.38 o                         
  -1   4   6        336.16        323.74        40.49 o                         
   0   4   6        263.53        230.81        33.89 o                         
   1   4   6        268.93        318.63        23.50 o                         
   2   4   6          0.16         22.03        10.62 o                         
   3   4   6         40.94         51.78        17.56 o                         
   4   4   6         72.91        126.26        28.63 o                         
   5   4   6         83.95         69.89        21.70 o                         
   6   4   6         54.59         73.47        24.72 o                         
  -5   5   6         18.68         16.66        15.77 o                         
  -4   5   6         31.20         14.54        13.20 o                         
  -2   5   6        147.97        189.77        41.27 o                         
  -1   5   6         60.33         58.93        19.35 o                         
   0   5   6         19.36         -0.22        14.09 o                         
   1   5   6        132.79        130.23        18.96 o                         
   2   5   6         36.68         52.79        13.87 o                         
   0   6   6         15.35         32.10        20.24 o                         
   1   6   6         48.82          1.43        16.55 o                         
   2   6   6          6.73         16.78        18.12 o                         
   3   6   6         51.17         31.54        25.61 o                         
  -3  -6   7         35.18         25.83        13.77 o                         
  -2  -6   7         48.28         66.30        24.46 o                         
  -1  -6   7          5.98          2.40        16.84 o                         
   0  -6   7         12.85         38.40        27.45 o                         
   1  -6   7         11.87          7.52        14.04 o                         
   2  -6   7         20.79         46.61         9.73 o                         
   3  -6   7          2.59         -2.52        20.26 o                         
  -5  -5   7         53.60         41.90        16.16 o                         
  -4  -5   7         52.89         72.08        16.82 o                         
  -3  -5   7         63.31         67.99        11.93 o                         
  -2  -5   7         39.10         65.61        27.28 o                         
  -1  -5   7        170.01        157.85        25.94 o                         
   0  -5   7        148.00        173.54        25.94 o                         
   1  -5   7         56.54         46.85        11.16 o                         
   2  -5   7         35.18         28.54        14.98 o                         
   3  -5   7         72.29         46.11        11.07 o                         
   4  -5   7         16.28         10.39        11.34 o                         
   5  -5   7         27.46         29.09        12.62 o                         
  -6  -4   7         31.66         18.17        18.78 o                         
  -5  -4   7          7.65          2.45         6.48 o                         
  -4  -4   7         27.45         27.84         9.48 o                         
  -3  -4   7        256.20        350.01        26.50 o                         
  -2  -4   7        204.40        165.73        21.99 o                         
  -1  -4   7        106.33        127.44        19.61 o                         
   0  -4   7         29.81         16.28         7.16 o                         
   1  -4   7        267.92        243.24        17.55 o                         
   2  -4   7         70.11         73.10        15.60 o                         
   3  -4   7        135.47         94.55        14.84 o                         
   4  -4   7        262.41        283.07        27.07 o                         
   5  -4   7         14.95         16.23        11.97 o                         
   6  -4   7         20.84         32.04        15.44 o                         
  -7  -3   7         12.35         40.31        18.88 o                         
  -6  -3   7         13.39         -4.98        11.40 o                         
  -5  -3   7         17.66         19.42        14.14 o                         
  -4  -3   7        245.29        303.57        20.63 o                         
  -3  -3   7         72.79         96.50        11.91 o                         
  -2  -3   7        201.37        251.54        22.01 o                         
  -1  -3   7        304.65        278.61        22.72 o                         
   0  -3   7         98.36        108.50        32.21 o                         
   1  -3   7        536.81        544.85        28.54 o                         
   2  -3   7         18.97         25.26         5.40 o                         
   3  -3   7         30.77         12.98        11.10 o                         
   4  -3   7        521.08        560.71        38.42 o                         
   5  -3   7         82.55         95.08        15.82 o                         
   6  -3   7         54.52         56.78        14.79 o                         
   7  -3   7         14.14         38.82        14.98 o                         
  -7  -2   7          8.67         16.44        13.87 o                         
  -6  -2   7        223.12        250.76        33.30 o                         
  -5  -2   7         46.26         76.33        10.21 o                         
  -4  -2   7        184.12        215.28        15.53 o                         
  -3  -2   7        372.02        356.94        18.78 o                         
  -2  -2   7        439.57        432.30        20.28 o                         
  -1  -2   7        411.93        465.39        60.56 o                         
   0  -2   7        297.27        246.19        42.33 o                         
   1  -2   7        596.04        680.03        53.90 o                         
   2  -2   7        105.31        116.12         9.92 o                         
   3  -2   7         81.84         75.82        10.04 o                         
   4  -2   7        318.63        263.58        30.64 o                         
   5  -2   7         14.79         25.72        11.74 o                         
   6  -2   7         58.34         56.36        20.80 o                         
   7  -2   7          6.48          1.90        13.76 o                         
  -7  -1   7         53.13         17.00        12.97 o                         
  -6  -1   7         13.11         14.70         9.48 o                         
  -5  -1   7         59.41         70.82        10.33 o                         
  -4  -1   7        164.07        174.76        13.16 o                         
  -3  -1   7        177.93        137.87        10.48 o                         
  -2  -1   7        248.84        326.57        16.41 o                         
  -1  -1   7        640.03        599.71        36.77 o                         
   0  -1   7        248.03        252.06        31.20 o                         
   1  -1   7        767.00        815.45        60.83 o                         
   2  -1   7        115.01         98.52        24.72 o                         
   3  -1   7        311.89        304.99        24.89 o                         
   4  -1   7        267.77        328.96        42.33 o                         
   5  -1   7         57.24         67.22        16.66 o                         
   6  -1   7        203.18        161.26        38.36 o                         
   7  -1   7         15.07         48.87        25.95 o                         
  -8   0   7         44.62         16.10        18.01 o                         
  -7   0   7         55.55         79.95        24.38 o                         
  -6   0   7         84.40         78.28        20.35 o                         
  -5   0   7         73.14         90.85        10.78 o                         
  -4   0   7        137.98        160.30        12.71 o                         
  -3   0   7        921.79       1056.16        44.39 o                         
  -2   0   7         13.05          9.92         3.36 o                         
  -1   0   7        203.17        194.61        12.29 o                         
   0   0   7        745.66        797.99        47.44 o                         
   1   0   7       2713.86       2844.32       149.50 o                         
   2   0   7       1923.74       2258.19       119.52 o                         
   3   0   7        759.28        872.79        52.34 o                         
   4   0   7        343.84        400.04        60.83 o                         
   5   0   7          2.59          8.46         8.11 o                         
   6   0   7        106.75         60.38        29.97 o                         
   7   0   7          0.25         40.93        25.72 o                         
   8   0   7         24.49          9.51        29.86 o                         
  -7   1   7         54.88         60.38        20.80 o                         
  -6   1   7         12.46         17.45        12.86 o                         
  -5   1   7         59.01         55.93        10.50 o                         
  -4   1   7        165.94        166.50        12.71 o                         
  -3   1   7        177.30        139.59        12.99 o                         
  -2   1   7        250.18        343.70        19.16 o                         
  -1   1   7        630.75        675.59        30.65 o                         
   0   1   7        251.60        267.28        20.49 o                         
   1   1   7        773.26        863.20        72.13 o                         
   2   1   7        121.75        138.85        11.09 o                         
   3   1   7        316.69        342.39        23.17 o                         
   4   1   7        267.47        343.54        26.38 o                         
   5   1   7         56.30         59.27        11.10 o                         
   6   1   7        203.22        225.24        25.13 o                         
   7   1   7         15.12          4.59        23.37 o                         
  -7   2   7          8.46        -15.88        15.88 o                         
  -6   2   7        221.14        124.24        37.24 o                         
  -5   2   7         45.82         19.68        17.56 o                         
  -4   2   7        182.34        194.82        26.65 o                         
  -3   2   7        374.73        342.30        30.46 o                         
  -2   2   7        443.42        450.89        48.09 o                         
  -1   2   7        413.50        445.08        46.64 o                         
   0   2   7        309.85        232.86        17.93 o                         
   1   2   7        595.90        624.44        59.38 o                         
   2   2   7        105.29        141.91        19.80 o                         
   3   2   7         83.86         88.63         8.67 o                         
   4   2   7        309.55        314.35        22.22 o                         
   5   2   7         15.20          8.76        11.80 o                         
   6   2   7         57.38         78.35        14.90 o                         
   7   2   7          6.64          2.46        22.03 o                         
  -7   3   7         12.30         -6.60        26.51 o                         
  -6   3   7         13.39         -7.27        24.72 o                         
  -5   3   7         19.43        -20.24        20.24 o                         
  -4   3   7        246.80        344.54        58.59 o                         
  -3   3   7         73.27         67.60        19.52 o                         
  -2   3   7        198.54        235.75        35.79 o                         
  -1   3   7        299.66        283.21        20.96 o                         
   0   3   7         99.92        129.57        11.47 o                         
   1   3   7        536.62        536.57        35.00 o                         
   2   3   7         17.51         28.85        11.30 o                         
   3   3   7         29.26         32.54         9.09 o                         
   4   3   7        525.14        574.70        48.59 o                         
   5   3   7         83.30         60.72        21.25 o                         
   6   3   7         52.51         30.08        19.68 o                         
   7   3   7         14.18          7.27        26.84 o                         
  -6   4   7         31.54        -11.52        20.35 o                         
  -5   4   7          7.63        -13.76        15.77 o                         
  -4   4   7         27.43         11.52        14.09 o                         
  -3   4   7        257.81        362.65        88.35 o                         
  -2   4   7        208.99        224.18        20.02 o                         
  -1   4   7        104.92        163.39        28.18 o                         
   0   4   7         29.11         57.59        17.11 o                         
   1   4   7        263.03        249.71        30.86 o                         
   2   4   7         70.18         89.46        17.67 o                         
   3   4   7        138.80        129.95        25.72 o                         
   4   4   7        260.36        280.10        29.68 o                         
   5   4   7         14.84         36.12        17.11 o                         
   6   4   7         20.03         -2.57        18.01 o                         
  -5   5   7         52.49         57.70        19.24 o                         
  -4   5   7         54.74         87.34        20.24 o                         
  -3   5   7         62.91         65.41        15.21 o                         
  -1   5   7        172.28        147.06        28.74 o                         
   0   5   7        149.30        207.22        33.66 o                         
   1   5   7         58.29         55.67        19.12 o                         
   2   5   7         32.46         22.03        14.09 o                         
   3   5   7         74.02         20.69        32.99 o                         
   1   6   7         12.40          7.12        12.05 o                         
   3   6   7          3.02         -4.47        24.38 o                         
  -3  -6   8          7.33         18.18        12.80 o                         
  -2  -6   8         19.66          2.35        22.70 o                         
  -1  -6   8         12.44         31.51        29.02 o                         
   0  -6   8         48.25         73.37        21.49 o                         
   1  -6   8         30.12         74.15        22.52 o                         
   2  -6   8        146.25        133.34        19.95 o                         
   3  -6   8         23.64         29.31        10.20 o                         
  -5  -5   8         46.95         25.64        15.88 o                         
  -4  -5   8        126.20        127.76        22.84 o                         
  -3  -5   8         18.70          6.91         9.76 o                         
  -1  -5   8         21.80         22.02        13.41 o                         
   0  -5   8        116.30        124.25        20.31 o                         
   1  -5   8         25.63          5.85        10.07 o                         
   2  -5   8         75.84         90.82        11.45 o                         
   3  -5   8         74.83         67.36        13.11 o                         
   4  -5   8          0.14         21.24         9.89 o                         
   5  -5   8         19.23          9.25        13.12 o                         
  -6  -4   8          0.48         -1.46        11.46 o                         
  -5  -4   8         40.79         41.66         8.39 o                         
  -4  -4   8          8.52         -0.96         8.56 o                         
  -3  -4   8        302.05        285.43        27.44 o                         
  -2  -4   8        303.98        362.47        30.60 o                         
  -1  -4   8        212.72        180.47        20.10 o                         
   0  -4   8        173.38        186.40        34.83 o                         
   1  -4   8        142.55        140.45        12.86 o                         
   2  -4   8          2.65         -4.12         4.12 o                         
   3  -4   8         91.26         58.89        11.09 o                         
   4  -4   8        235.17        247.64        27.29 o                         
   5  -4   8         61.88         22.94        27.79 o                         
   6  -4   8          1.32         -1.11        14.30 o                         
  -7  -3   8         16.48         27.28        12.90 o                         
  -6  -3   8         48.00         19.39        12.09 o                         
  -5  -3   8        170.75        154.50        17.97 o                         
  -4  -3   8        196.52        190.71        15.84 o                         
  -3  -3   8         11.42         22.59         6.45 o                         
  -2  -3   8        308.13        283.55        24.62 o                         
  -1  -3   8        130.25        128.97        13.82 o                         
   0  -3   8        199.80        241.92        48.59 o                         
   1  -3   8        121.32        133.28         8.04 o                         
   2  -3   8         49.21         48.25         6.93 o                         
   3  -3   8        278.83        390.49        44.65 o                         
   4  -3   8       1602.54       1556.27        96.88 o                         
   5  -3   8        110.41        157.46        24.49 o                         
   6  -3   8          4.74         -0.23         9.32 o                         
   7  -3   8         38.64         34.29        27.62 o                         
  -7  -2   8         25.03         14.29        16.89 o                         
  -6  -2   8        103.36        153.93        42.21 o                         
  -5  -2   8          2.67          2.64         9.06 o                         
  -4  -2   8         19.85         37.77         9.34 o                         
  -3  -2   8         80.79         96.25         8.68 o                         
  -2  -2   8       3114.37       3444.38       129.16 o                         
  -1  -2   8        816.25        837.79        51.93 o                         
   0  -2   8        550.24        421.70        51.11 o                         
   1  -2   8        326.22        298.03        23.56 o                         
   2  -2   8        273.52        273.70        20.12 o                         
   3  -2   8          5.52          9.38         4.89 o                         
   4  -2   8         73.14        206.80        23.44 o                         
   5  -2   8        576.35        674.66        64.30 o                         
   6  -2   8         36.81         21.81        13.98 o                         
   7  -2   8         15.27         -0.78        17.78 o                         
  -7  -1   8         21.21         26.84        13.87 o                         
  -6  -1   8         59.73         63.30        17.84 o                         
  -5  -1   8        174.92        177.54        15.36 o                         
  -4  -1   8        615.85        670.21        31.88 o                         
  -3  -1   8         89.15        107.98         9.18 o                         
  -2  -1   8        388.16        226.51        15.75 o                         
  -1  -1   8         50.08         41.46         7.20 o                         
   0  -1   8       1848.27       1083.05        98.85 o                         
   1  -1   8        210.19        254.03        19.68 o                         
   2  -1   8        703.10        611.43        48.46 o                         
   3  -1   8        262.91        238.20        22.51 o                         
   4  -1   8         35.17         28.71        10.11 o                         
   5  -1   8        284.34        391.91        65.59 o                         
   6  -1   8         80.56         26.06        22.70 o                         
   7  -1   8         45.67         -1.68        21.14 o                         
  -7   0   8        122.19         94.49        25.83 o                         
  -6   0   8          0.56          4.36         9.39 o                         
  -5   0   8         12.54         12.79         5.84 o                         
  -4   0   8        723.79       1008.81        55.85 o                         
  -3   0   8        115.36        121.88        10.10 o                         
  -2   0   8         21.27         17.03         3.93 o                         
  -1   0   8         21.89         21.58         4.54 o                         
   0   0   8        207.35        217.54        18.58 o                         
   1   0   8       2708.40       3185.26       167.43 o                         
   2   0   8       2413.06       3435.18       259.72 o                         
   3   0   8          1.11         -0.37         7.61 o                         
   4   0   8        146.74        149.77        16.80 o                         
   5   0   8        320.26        389.50        41.04 o                         
   6   0   8        147.28         84.43        32.32 o                         
   7   0   8          7.43         13.42        24.94 o                         
  -7   1   8         22.07          9.62        12.75 o                         
  -6   1   8         60.16         66.09        18.57 o                         
  -5   1   8        175.50        173.28        18.04 o                         
  -4   1   8        610.32        672.72        31.91 o                         
  -3   1   8         88.43        106.08        10.97 o                         
  -2   1   8        393.93        248.42        15.57 o                         
  -1   1   8         54.57         47.63         9.48 o                         
   0   1   8       1823.61       1276.97        94.16 o                         
   1   1   8        210.62        234.06        28.97 o                         
   2   1   8        691.44        684.75        52.89 o                         
   3   1   8        263.44        297.93        20.69 o                         
   4   1   8         35.18         40.86         8.77 o                         
   5   1   8        284.21        374.08        28.02 o                         
   6   1   8         84.55         44.79        20.74 o                         
   7   1   8         46.71         52.90        30.64 o                         
  -7   2   8         24.52         11.85        20.47 o                         
  -6   2   8        105.61         79.73        28.63 o                         
  -5   2   8          3.19        -13.09        13.09 o                         
  -4   2   8         19.94         36.46        20.91 o                         
  -3   2   8         82.71         65.48        13.64 o                         
  -2   2   8       3120.72       3453.28       149.54 o                         
  -1   2   8        813.97        910.28        41.76 o                         
   0   2   8        537.25        495.79        64.30 o                         
   1   2   8        326.11        312.33        35.12 o                         
   3   2   8          5.96         -1.52         4.36 o                         
   4   2   8         69.58        167.25        16.56 o                         
   5   2   8        579.37        654.59        44.88 o                         
   6   2   8         37.04         37.48        35.28 o                         
   7   2   8         15.79         13.76        22.03 o                         
  -7   3   8         15.70         28.74        29.97 o                         
  -6   3   8         48.63         71.12        30.64 o                         
  -5   3   8        170.49         94.05        38.36 o                         
  -4   3   8        198.07        117.31        31.65 o                         
  -3   3   8         11.24         43.58        32.76 o                         
  -2   3   8        311.53        312.37        29.30 o                         
  -1   3   8        135.55        115.89        14.54 o                         
   0   3   8        198.13        285.61        19.66 o                         
   1   3   8        121.24        119.74        13.56 o                         
   2   3   8         46.95         77.16        16.44 o                         
   3   3   8        274.70        353.35        29.76 o                         
   4   3   8       1606.25       1770.27       142.47 o                         
   5   3   8        110.10        122.23        28.07 o                         
   6   3   8          4.60         41.27        19.80 o                         
   7   3   8         38.05         30.53        22.82 o                         
  -6   4   8          0.48          8.61        21.70 o                         
  -5   4   8         42.35         59.49        22.70 o                         
  -4   4   8          8.51          1.79        13.31 o                         
  -3   4   8        308.35        286.72        32.66 o                         
  -2   4   8        296.48        326.34        27.38 o                         
  -1   4   8        211.23        193.57        36.46 o                         
   0   4   8        172.96        202.74        32.55 o                         
   1   4   8        141.61        128.71        16.27 o                         
   2   4   8          2.98          0.34         8.84 o                         
   3   4   8         89.39         69.44        19.80 o                         
   4   4   8        235.86        235.06        42.05 o                         
   5   4   8         62.67         44.06        18.45 o                         
   6   4   8          1.36         68.10        44.51 o                         
  -5   5   8         47.04         14.65        18.34 o                         
  -4   5   8        124.14         91.92        21.14 o                         
  -3   5   8         19.53          6.60         9.84 o                         
  -1   5   8         23.54         18.90        20.02 o                         
   0   5   8        113.63        110.49        25.39 o                         
   1   5   8         25.93         11.68         7.61 o                         
   2   5   8         75.82         93.15        20.35 o                         
   3   5   8         73.75         62.62        34.33 o                         
   2   6   8        147.99        107.47        25.61 o                         
   3   6   8         24.16         32.99        24.05 o                         
  -3  -6   9          5.25         30.82        20.65 o                         
  -2  -6   9         35.43         49.44        22.31 o                         
  -1  -6   9          9.35          6.99        28.07 o                         
   0  -6   9          0.19         14.14        29.19 o                         
   1  -6   9        109.95         31.19        69.50 o                         
   2  -6   9         65.32         81.20        11.95 o                         
   3  -6   9         27.27          8.81        16.74 o                         
  -5  -5   9         14.77        -34.02        61.79 o                         
  -4  -5   9         14.56         -7.56        30.48 o                         
  -3  -5   9         51.35         76.49        14.63 o                         
  -2  -5   9         13.03         20.71        18.45 o                         
  -1  -5   9        128.74         63.34        14.94 o                         
   0  -5   9         18.12         -0.36        11.51 o                         
   1  -5   9         65.29         82.24        24.38 o                         
   2  -5   9         32.69         37.58         8.03 o                         
   3  -5   9          2.43          7.27         9.08 o                         
   4  -5   9          5.21          4.52        10.36 o                         
   5  -5   9         18.05         37.84        12.41 o                         
  -6  -4   9         28.32         45.26        43.95 o                         
  -5  -4   9         38.09         29.59        21.86 o                         
  -4  -4   9         10.92          7.05         7.72 o                         
  -3  -4   9         32.67         30.72         9.10 o                         
  -2  -4   9        473.61        562.35        43.53 o                         
  -1  -4   9        113.51        145.72        35.23 o                         
   0  -4   9         85.12         62.25        13.93 o                         
   1  -4   9         24.40         18.83         4.98 o                         
   2  -4   9         83.28        136.59        14.59 o                         
   3  -4   9          9.44         38.25        19.35 o                         
   4  -4   9         19.79         14.38        13.31 o                         
   5  -4   9          7.51         -3.99        23.82 o                         
   6  -4   9          1.43          0.34        30.59 o                         
  -7  -3   9         25.73         27.79        14.79 o                         
  -6  -3   9         86.02         93.24        16.05 o                         
  -5  -3   9         61.75         63.16        12.41 o                         
  -4  -3   9        111.41        102.08        49.76 o                         
  -3  -3   9        289.45        224.90        19.10 o                         
  -2  -3   9        107.03         86.09        12.92 o                         
  -1  -3   9         18.46         23.64         5.85 o                         
   0  -3   9         78.11         65.38        13.25 o                         
   1  -3   9        184.18        188.68        20.13 o                         
   2  -3   9         66.03         62.23        11.79 o                         
   3  -3   9       1001.63        874.76        47.10 o                         
   4  -3   9        186.58        227.48        23.40 o                         
   5  -3   9         17.62         12.97        12.13 o                         
   6  -3   9         41.41         33.55        12.95 o                         
  -7  -2   9         44.29         58.36        15.72 o                         
  -6  -2   9         28.40         26.09        11.52 o                         
  -5  -2   9         49.15         54.63        10.25 o                         
  -4  -2   9         68.46         71.87         9.08 o                         
  -3  -2   9        562.33        708.84        31.82 o                         
  -2  -2   9       1598.24       1208.43        49.33 o                         
  -1  -2   9        200.11        157.25        13.81 o                         
   0  -2   9        654.41        785.03        73.13 o                         
   1  -2   9        826.52        902.35        60.39 o                         
   2  -2   9        101.32         87.61         9.27 o                         
   3  -2   9         31.26         36.28        10.23 o                         
   4  -2   9        588.12        480.70        31.54 o                         
   5  -2   9        279.00        349.13        41.60 o                         
   6  -2   9         30.90         26.51        19.57 o                         
   7  -2   9          9.74        -12.41        17.67 o                         
  -7  -1   9         92.83         79.62        21.81 o                         
  -6  -1   9         24.25         37.65        19.31 o                         
  -5  -1   9        108.29        101.24        12.93 o                         
  -4  -1   9        695.30        771.29        36.18 o                         
  -3  -1   9        154.92        179.67        13.00 o                         
  -2  -1   9        138.12        154.63        11.63 o                         
  -1  -1   9        575.92        335.52        19.40 o                         
   0  -1   9        825.82       1044.81        91.25 o                         
   1  -1   9        255.90        291.80        47.02 o                         
   2  -1   9        316.53        406.27        23.90 o                         
   3  -1   9        251.61        196.01        21.34 o                         
   4  -1   9         43.36         45.72        21.69 o                         
   5  -1   9          0.71         -2.07         8.54 o                         
   6  -1   9         10.66        -17.89        17.89 o                         
   7  -1   9         77.34         84.65        30.42 o                         
  -7   0   9        100.31         78.39        21.36 o                         
  -6   0   9         15.69         25.62        10.68 o                         
  -5   0   9        188.12        263.31        19.55 o                         
  -4   0   9          1.90         -0.12         4.18 o                         
  -3   0   9        156.62        169.68        11.71 o                         
  -2   0   9         28.22         27.04         5.59 o                         
  -1   0   9        238.28        247.97        17.25 o                         
   0   0   9          8.03         10.15         7.00 o                         
   1   0   9        158.67        132.84        12.45 o                         
   2   0   9       1260.48       1522.49        83.36 o                         
   3   0   9         67.11         85.41        10.75 o                         
   4   0   9        301.19        323.37        39.03 o                         
   5   0   9         31.13         39.63        21.24 o                         
   6   0   9         14.02         28.97        21.25 o                         
   7   0   9          0.30         24.94        21.92 o                         
  -7   1   9         94.27         78.05        21.81 o                         
  -6   1   9         23.78         26.28        14.20 o                         
  -5   1   9        108.08        113.91        14.29 o                         
  -4   1   9        701.73        817.76        42.77 o                         
  -3   1   9        160.90        174.60        14.31 o                         
  -2   1   9        138.66        164.81        12.36 o                         
  -1   1   9        562.47        345.45        18.96 o                         
   0   1   9        831.73       1051.97       135.87 o                         
   1   1   9        257.52        271.84        21.95 o                         
   2   1   9        315.65        464.58        31.76 o                         
   3   1   9        248.01        280.56        18.83 o                         
   4   1   9         43.82         59.09         9.91 o                         
   5   1   9          0.65          5.29         7.33 o                         
   6   1   9         10.44         16.27        10.32 o                         
   7   1   9         76.35         83.76        30.42 o                         
  -7   2   9         44.10         39.70        22.26 o                         
  -6   2   9         29.84         38.58        20.13 o                         
  -5   2   9         48.20         36.80        19.01 o                         
  -4   2   9         68.17         73.23        15.14 o                         
  -3   2   9        562.89        681.93        37.13 o                         
  -2   2   9       1572.15       1230.68        57.62 o                         
  -1   2   9        205.95        162.28        13.79 o                         
   0   2   9        651.66        742.65       104.39 o                         
   1   2   9        832.77        782.35        75.70 o                         
   3   2   9         31.11         44.64         7.20 o                         
   4   2   9        599.50        508.47        29.86 o                         
   5   2   9        276.27        265.30        83.81 o                         
   6   2   9         30.44         35.79        10.96 o                         
   7   2   9          9.17        -15.88        16.44 o                         
  -7   3   9         25.55          9.73        30.08 o                         
  -6   3   9         85.12         80.96        35.01 o                         
  -5   3   9         62.21         28.18        36.57 o                         
  -4   3   9        110.30         20.69        23.60 o                         
  -3   3   9        281.73        302.65        30.19 o                         
  -2   3   9        107.56         74.20        12.47 o                         
  -1   3   9         20.01         16.19         5.56 o                         
   0   3   9         77.18         73.45         9.17 o                         
   1   3   9        185.27        191.71        17.84 o                         
   2   3   9         64.17         63.74        15.32 o                         
   3   3   9       1013.66        914.98        82.97 o                         
   4   3   9        182.65        237.41        40.04 o                         
   5   3   9         18.16         46.08        18.79 o                         
   6   3   9         41.06         41.27        20.69 o                         
  -6   4   9         29.31         22.26        25.95 o                         
  -5   4   9         36.73         36.57        25.50 o                         
  -4   4   9         11.02          2.12        14.32 o                         
  -3   4   9         33.95         15.43        11.52 o                         
  -2   4   9        471.76        601.18        40.66 o                         
  -1   4   9        115.49        129.39        26.51 o                         
   0   4   9         83.65         73.58        29.86 o                         
   1   4   9         26.13         28.02        24.33 o                         
   2   4   9         83.85        144.37        24.05 o                         
   3   4   9          9.39         26.62        14.87 o                         
   4   4   9         20.97         35.12        22.26 o                         
   5   4   9          7.37          4.92        14.65 o                         
   6   4   9          1.38        -10.51        17.11 o                         
  -5   5   9         14.61         37.80        17.67 o                         
  -4   5   9         14.24         19.35        14.43 o                         
  -3   5   9         52.00         81.63        17.78 o                         
   0   5   9         16.75         11.18        18.34 o                         
   1   5   9         66.41         43.41         9.85 o                         
   2   5   9         33.78         13.98        13.09 o                         
   2   6   9         64.04         44.51        18.79 o                         
   3   6   9         27.30         23.37        27.96 o                         
  -3  -6  10         13.60         39.88        50.60 o                         
  -2  -6  10          1.44         17.97        16.46 o                         
  -1  -6  10         24.90        -16.44        24.27 o                         
   0  -6  10         10.84         23.28        16.55 o                         
   1  -6  10          3.01         12.47         8.71 o                         
   2  -6  10          8.89         12.34        10.80 o                         
   3  -6  10         42.02         48.15        12.75 o                         
  -5  -5  10         41.79         27.92        15.50 o                         
  -4  -5  10        117.55        153.80        24.96 o                         
  -3  -5  10         96.65        112.79        16.32 o                         
  -2  -5  10         20.36         32.38        21.70 o                         
  -1  -5  10         38.54         26.68        12.86 o                         
   0  -5  10         71.74        109.70        35.01 o                         
   1  -5  10         56.62         48.96         8.67 o                         
   2  -5  10         24.74         28.81         7.03 o                         
   3  -5  10         32.04         24.60        10.28 o                         
   4  -5  10         13.77         15.38        10.52 o                         
  -6  -4  10         40.96         72.78        19.27 o                         
  -5  -4  10         39.83         39.94        15.04 o                         
  -4  -4  10          8.98         14.10        15.37 o                         
  -3  -4  10          6.74         13.63         7.21 o                         
  -2  -4  10        118.13        132.15        16.58 o                         
  -1  -4  10         50.68         33.20        16.44 o                         
   0  -4  10        240.80        269.55        18.83 o                         
   1  -4  10        236.12        230.52        36.42 o                         
   2  -4  10        381.26        357.12        20.12 o                         
   3  -4  10         52.89         46.23         9.60 o                         
   4  -4  10         62.67         51.19        12.00 o                         
   5  -4  10         27.10         33.47        11.02 o                         
   6  -4  10         16.51         29.28        15.47 o                         
  -6  -3  10          9.30         29.71        11.32 o                         
  -5  -3  10          0.46         -6.03         6.59 o                         
  -4  -3  10          6.96         18.06         7.10 o                         
  -3  -3  10        417.34        436.86        27.58 o                         
  -2  -3  10        129.39         97.17        13.19 o                         
  -1  -3  10         65.13         51.83         8.60 o                         
   0  -3  10        117.99        132.52        29.41 o                         
   1  -3  10        372.27        360.44        30.69 o                         
   2  -3  10        129.13        100.11        20.06 o                         
   3  -3  10        102.16         86.08        11.11 o                         
   4  -3  10        425.53        333.98        38.53 o                         
   5  -3  10         72.08         51.96        11.94 o                         
   6  -3  10         46.29         58.05        16.40 o                         
  -7  -2  10         41.35         17.96        19.80 o                         
  -6  -2  10         93.17        103.68        20.21 o                         
  -5  -2  10        238.89        254.61        24.88 o                         
  -4  -2  10         20.87         16.17         7.54 o                         
  -3  -2  10         10.17          7.68         4.34 o                         
  -2  -2  10        905.05       1267.61        60.64 o                         
  -1  -2  10        560.14        631.63        38.37 o                         
   0  -2  10         38.43         39.03        14.65 o                         
   1  -2  10        272.12        293.86        29.18 o                         
   2  -2  10        274.13        269.65        25.72 o                         
   3  -2  10        101.84         78.65        22.36 o                         
   4  -2  10        620.57        681.01        72.43 o                         
   5  -2  10         14.56          2.75        24.05 o                         
   6  -2  10         63.58         97.96        27.85 o                         
   7  -2  10         70.75         50.10        27.96 o                         
  -7  -1  10          4.96         -1.44         8.91 o                         
  -6  -1  10         56.21         53.82        11.57 o                         
  -5  -1  10         25.05         19.22         7.23 o                         
  -4  -1  10         21.10         20.32         5.89 o                         
  -3  -1  10        729.06        783.13        35.42 o                         
  -2  -1  10        276.09        295.93        15.98 o                         
  -1  -1  10        371.45        394.74        30.36 o                         
   0  -1  10        155.86        135.87        26.28 o                         
   1  -1  10        443.61        498.87        54.35 o                         
   2  -1  10         41.39         45.73         6.85 o                         
   3  -1  10        152.22        137.76        13.81 o                         
   4  -1  10        276.24        330.36        27.56 o                         
   5  -1  10         53.41         39.76        13.53 o                         
   6  -1  10        227.13        106.12        33.10 o                         
   7  -1  10         29.76         30.64        21.70 o                         
  -7   0  10          0.03         -6.71         9.95 o                         
  -6   0  10         40.85         32.75        15.99 o                         
  -5   0  10        212.60        217.42        20.74 o                         
  -4   0  10         70.35         81.59         9.63 o                         
  -3   0  10         31.30         38.97         6.09 o                         
  -2   0  10         17.33         11.65         4.45 o                         
  -1   0  10          0.11          2.16         3.79 o                         
   0   0  10        553.98        558.30       106.80 o                         
   1   0  10        549.91        671.66        40.85 o                         
   2   0  10       1481.34       1711.05        76.96 o                         
   3   0  10         35.47         37.48         7.22 o                         
   4   0  10        113.11        119.04        14.65 o                         
   5   0  10        106.63         92.36        16.34 o                         
   6   0  10         17.74         12.30        24.94 o                         
  -7   1  10          4.37         15.21        13.31 o                         
  -6   1  10         56.58         41.16        15.55 o                         
  -5   1  10         24.39         10.23         8.87 o                         
  -4   1  10         19.39         11.86         9.25 o                         
  -3   1  10        727.91        841.04        41.91 o                         
  -2   1  10        275.14        314.26        20.14 o                         
  -1   1  10        373.44        434.15        22.86 o                         
   0   1  10        163.55        156.83        10.44 o                         
   1   1  10        446.41        521.28        35.40 o                         
   2   1  10         41.64         33.33         6.71 o                         
   3   1  10        146.21        123.40        12.55 o                         
   4   1  10        275.15        325.86        24.62 o                         
   5   1  10         52.32         23.77         9.29 o                         
   6   1  10        225.03        185.28        22.22 o                         
   7   1  10         29.23         16.33        25.50 o                         
  -7   2  10         40.95         26.84        22.26 o                         
  -6   2  10         91.56         46.08        20.80 o                         
  -5   2  10        237.69        238.08        37.35 o                         
  -4   2  10         20.26         26.61        10.66 o                         
  -3   2  10         10.26         -2.27         5.03 o                         
  -2   2  10        915.81       1087.69        55.65 o                         
  -1   2  10        565.31        606.63        38.10 o                         
   0   2  10         37.41         34.33        13.98 o                         
   1   2  10        272.31        230.25        32.43 o                         
   3   2  10        104.85        118.69        11.02 o                         
   4   2  10        618.54        698.73        46.01 o                         
   5   2  10         13.62         15.50         8.51 o                         
   6   2  10         62.35         68.98        17.11 o                         
   7   2  10         70.46        121.78        32.77 o                         
  -6   3  10          9.91        -22.26        27.07 o                         
  -5   3  10          0.50        -42.39        42.39 o                         
  -3   3  10        416.41        400.37        59.72 o                         
  -2   3  10        132.47         58.70        24.49 o                         
  -1   3  10         64.51         68.84        10.90 o                         
   0   3  10        113.92        112.31         9.82 o                         
   1   3  10        376.51        357.62        37.35 o                         
   2   3  10        129.24        147.73        21.70 o                         
   3   3  10        106.40         75.48        20.24 o                         
   4   3  10        419.11        380.93        36.40 o                         
   5   3  10         72.96        126.59        25.83 o                         
   6   3  10         46.83         49.66        23.93 o                         
  -6   4  10         40.64         43.51        30.53 o                         
  -5   4  10         39.55         58.93        24.16 o                         
  -4   4  10          9.21         13.53        14.76 o                         
  -3   4  10          6.62         -4.59        10.29 o                         
  -2   4  10        122.67        107.91        17.22 o                         
  -1   4  10         47.66         36.46        18.01 o                         
   0   4  10        240.70        298.35        39.37 o                         
   1   4  10        237.50        262.86        22.31 o                         
   2   4  10        375.04        348.79        40.15 o                         
   3   4  10         52.75         63.63        21.58 o                         
   5   4  10         28.14         30.98        17.34 o                         
   6   4  10         15.53         31.20        19.91 o                         
  -5   5  10         41.59         14.99        19.24 o                         
  -4   5  10        118.22        203.19        31.20 o                         
   1   5  10         58.67         42.05        11.85 o                         
   2   5  10         24.77         20.80        14.43 o                         
   3   5  10         31.48         22.14        33.22 o                         
   2   6  10          8.92        -14.09        15.99 o                         
   3   6  10         42.64         73.91        29.64 o                         
  -2  -6  11          8.34         52.12        32.32 o                         
  -1  -6  11         37.72         44.20        15.44 o                         
   0  -6  11         31.00         38.41        13.90 o                         
   1  -6  11          5.54          4.13         9.12 o                         
   2  -6  11         32.59         41.75        27.23 o                         
  -4  -5  11          2.60         16.50        12.92 o                         
  -3  -5  11          6.58          8.30         9.89 o                         
  -2  -5  11          9.82         25.93        11.37 o                         
  -1  -5  11         10.13          6.75        23.60 o                         
   0  -5  11        113.89        115.31        22.14 o                         
   1  -5  11         15.30          7.49        19.68 o                         
   2  -5  11         10.36        -18.90        18.90 o                         
   3  -5  11          6.90         -4.30         5.76 o                         
   4  -5  11         26.75         13.05        19.68 o                         
  -6  -4  11         38.68          4.14        32.77 o                         
  -5  -4  11         60.38         50.85        18.00 o                         
  -4  -4  11         18.70         11.23        10.40 o                         
  -3  -4  11         20.13          8.89        10.57 o                         
  -2  -4  11        106.11         99.36        17.23 o                         
  -1  -4  11        124.71        126.51        25.33 o                         
   0  -4  11         31.74         20.13        19.46 o                         
   1  -4  11          0.11          5.59        19.57 o                         
   2  -4  11        133.66        138.45        36.46 o                         
   3  -4  11        320.62        372.76        30.90 o                         
   4  -4  11         22.59         11.41        13.70 o                         
   5  -4  11        122.28        122.67        31.15 o                         
  -6  -3  11          5.09          1.85        11.87 o                         
  -5  -3  11          2.16         10.57         8.11 o                         
  -4  -3  11         52.83         33.18        12.65 o                         
  -3  -3  11        233.79        380.84        25.71 o                         
  -2  -3  11        411.01        498.53        37.68 o                         
  -1  -3  11         84.08         65.20         9.06 o                         
   0  -3  11        103.95        100.42        26.95 o                         
   1  -3  11        417.25        444.92        37.68 o                         
   2  -3  11          9.61         14.66         9.72 o                         
   4  -3  11          8.98         32.77        44.29 o                         
   5  -3  11         45.84         88.68        25.39 o                         
   6  -3  11          4.08         18.93        27.01 o                         
  -7  -2  11         36.58         -1.79        70.96 o                         
  -6  -2  11         19.20          4.68         9.89 o                         
  -5  -2  11         73.54         69.43        12.44 o                         
  -4  -2  11        312.41        374.94        21.74 o                         
  -3  -2  11         52.66         34.00         6.05 o                         
  -2  -2  11         43.95         62.99         8.81 o                         
  -1  -2  11        115.23        116.66        11.01 o                         
   0  -2  11         31.89         39.59        16.10 o                         
   1  -2  11         39.04         55.84        10.70 o                         
   2  -2  11         49.88         48.94        10.31 o                         
   3  -2  11        281.63        214.88        27.48 o                         
   4  -2  11         67.40         66.59        24.65 o                         
   5  -2  11         14.66         23.61        12.80 o                         
   6  -2  11         90.22         81.38        19.29 o                         
   7  -2  11          6.27         24.27        22.06 o                         
  -7  -1  11          5.62         -0.08         9.14 o                         
  -6  -1  11         24.70         27.94        12.09 o                         
  -5  -1  11          5.65         17.69         9.57 o                         
  -4  -1  11         68.85         75.87         8.90 o                         
  -3  -1  11        152.40        147.76        11.51 o                         
  -2  -1  11          6.53          7.06         3.76 o                         
  -1  -1  11         92.41         69.57        12.12 o                         
   0  -1  11        297.92        370.27        43.17 o                         
   1  -1  11       1536.73       1794.54       104.16 o                         
   2  -1  11         32.13         35.13        10.35 o                         
   3  -1  11        158.09        110.29        13.81 o                         
   4  -1  11          3.77         10.62        10.62 o                         
   5  -1  11        240.98        191.92        22.81 o                         
   6  -1  11          6.93         18.34        19.80 o                         
   7  -1  11          6.84        -19.01        19.80 o                         
  -7   0  11         56.34         51.56        16.89 o                         
  -6   0  11          3.47         -6.40         7.00 o                         
  -5   0  11         70.45         66.87        11.68 o                         
  -4   0  11        236.27        242.76        25.03 o                         
  -3   0  11          6.46          8.16         8.49 o                         
  -2   0  11         95.56        103.66        11.04 o                         
  -1   0  11        979.16       1148.46        54.22 o                         
   0   0  11          1.42          2.18         6.00 o                         
   1   0  11         25.90         28.82        10.40 o                         
   2   0  11        166.94        218.46        20.85 o                         
   3   0  11        397.52        514.90        33.76 o                         
   4   0  11        121.76        121.08        14.66 o                         
   5   0  11          6.10          4.77        13.76 o                         
   6   0  11        112.79        202.74        76.37 o                         
   7   0  11          4.10         42.05        24.38 o                         
  -7   1  11          5.16          7.94        11.85 o                         
  -6   1  11         24.60         32.21        13.09 o                         
  -5   1  11          6.42         19.30         8.31 o                         
  -4   1  11         69.14         61.53        10.25 o                         
  -3   1  11        154.61        129.85        13.85 o                         
  -2   1  11          5.19         -3.88         3.88 o                         
  -1   1  11         91.47         73.46         8.80 o                         
   0   1  11        296.63        346.97        34.79 o                         
   1   1  11       1540.15       2024.76       148.96 o                         
   2   1  11         31.44         32.32         6.60 o                         
   3   1  11        161.86        124.72        32.43 o                         
   4   1  11          3.71          9.09         9.00 o                         
   5   1  11        245.64        213.05        20.90 o                         
   6   1  11          6.75          5.50         9.89 o                         
   7   1  11          6.44         16.33        20.02 o                         
  -7   2  11         37.06         30.64        25.61 o                         
  -6   2  11         18.98         11.30        17.11 o                         
  -5   2  11         73.57         67.88        21.25 o                         
  -4   2  11        310.66        355.52        35.25 o                         
  -3   2  11         54.64         46.71         8.19 o                         
  -2   2  11         43.18         56.75         8.15 o                         
  -1   2  11        115.52        117.12        23.73 o                         
   0   2  11         33.41         37.94        10.23 o                         
   1   2  11         39.07         59.38        15.20 o                         
   3   2  11        272.89        222.31        20.02 o                         
   4   2  11         67.16         98.42        33.16 o                         
   5   2  11         13.34          4.72         7.17 o                         
   6   2  11         90.22         84.19        21.36 o                         
   7   2  11          6.51         13.09        19.24 o                         
  -6   3  11          5.29        -22.93        22.93 o                         
  -5   3  11          2.21         -7.27        46.41 o                         
  -2   3  11        406.47        522.47        91.98 o                         
  -1   3  11         84.69         60.72        34.67 o                         
   0   3  11        104.97        107.94        14.23 o                         
   1   3  11        415.12        432.88        50.33 o                         
   2   3  11          9.60         -5.03         8.61 o                         
   3   3  11          4.77         27.07        13.98 o                         
   4   3  11          8.86         71.29        28.07 o                         
   5   3  11         45.37         80.29        23.82 o                         
   6   3  11          3.98         10.07        16.22 o                         
  -5   4  11         61.49         44.74        25.28 o                         
  -4   4  11         18.87          1.45        14.87 o                         
  -3   4  11         19.21          0.67         9.62 o                         
  -2   4  11        103.80        126.59        17.45 o                         
  -1   4  11        128.79        144.49        30.98 o                         
   0   4  11         30.07         50.66        18.12 o                         
   1   4  11          0.12         -3.48         7.24 o                         
   2   4  11        135.73        150.08        24.83 o                         
   3   4  11        322.80        316.14        45.07 o                         
  -4   5  11          2.48         11.30        15.66 o                         
   1   5  11         13.99         18.57         8.84 o                         
   2   5  11          9.98         -1.57        12.30 o                         
   3   5  11          7.32         -6.49        20.24 o                         
   2   6  11         34.20         43.06        20.02 o                         
  -2  -6  12         16.88         39.76        18.14 o                         
  -1  -6  12         48.36         57.75        23.82 o                         
   0  -6  12         53.60         54.80        28.18 o                         
   1  -6  12          9.39          5.82        18.68 o                         
   2  -6  12         21.22         45.85        25.72 o                         
  -4  -5  12          3.63        -12.24        19.16 o                         
  -3  -5  12         29.19         29.55        13.31 o                         
  -2  -5  12         30.96         -2.28        11.61 o                         
  -1  -5  12         66.04         78.09        23.54 o                         
   0  -5  12         12.49         11.97        19.01 o                         
   1  -5  12        131.63         75.59        30.42 o                         
   2  -5  12         19.46         29.53        25.16 o                         
   3  -5  12         16.95          2.12        19.35 o                         
   4  -5  12         18.30         21.17        10.68 o                         
  -5  -4  12         19.11         39.48        14.86 o                         
  -4  -4  12         95.37         85.50        19.57 o                         
  -3  -4  12         41.35         56.47        12.36 o                         
  -2  -4  12        123.33        147.54        33.78 o                         
  -1  -4  12         15.70         17.04        16.05 o                         
   0  -4  12         27.60         18.34        20.13 o                         
   1  -4  12        101.54         83.09        28.85 o                         
   2  -4  12         18.72         -6.04        20.80 o                         
   3  -4  12        205.49        280.68        47.31 o                         
   4  -4  12         15.56         13.85        10.00 o                         
   5  -4  12         24.78         26.94        12.79 o                         
  -6  -3  12         49.14         35.78        13.52 o                         
  -5  -3  12          7.82          4.58        11.47 o                         
  -4  -3  12         33.33         52.73         9.00 o                         
  -3  -3  12        946.17        896.85        50.90 o                         
  -2  -3  12         25.54         12.09        17.78 o                         
  -1  -3  12         66.41         68.58         8.74 o                         
   0  -3  12        103.07        111.94        29.97 o                         
   1  -3  12        464.37        577.34        43.73 o                         
   2  -3  12        143.52        127.70        27.57 o                         
   3  -3  12        794.33        704.97        79.62 o                         
   4  -3  12        111.33         71.58        18.90 o                         
   5  -3  12         37.56         41.84        15.37 o                         
   6  -3  12         33.60          3.24        20.24 o                         
  -7  -2  12         57.70         40.00        17.15 o                         
  -6  -2  12         49.27         47.31        19.45 o                         
  -5  -2  12         71.07         64.73        13.51 o                         
  -4  -2  12        128.10        172.78        13.98 o                         
  -3  -2  12        304.22        342.80        19.79 o                         
  -2  -2  12         60.45         64.10         7.32 o                         
  -1  -2  12         68.37         55.02        19.68 o                         
   0  -2  12         62.77         73.02        21.70 o                         
   1  -2  12         68.87         33.74         9.84 o                         
   2  -2  12         17.07         -4.20         7.27 o                         
   3  -2  12        627.50        803.20        53.63 o                         
   4  -2  12         67.14         66.22        13.07 o                         
   5  -2  12         21.17         17.73        12.75 o                         
   6  -2  12          9.29         -5.97        28.52 o                         
  -7  -1  12         20.34          0.21        12.62 o                         
  -6  -1  12         12.72         -2.71        16.61 o                         
  -5  -1  12         74.42         45.76        12.01 o                         
  -4  -1  12         11.88          6.85         5.55 o                         
  -3  -1  12         22.94         21.11         5.35 o                         
  -2  -1  12         46.78         45.08         7.80 o                         
  -1  -1  12        491.75        417.94        34.96 o                         
   0  -1  12        203.04        204.53        31.54 o                         
   1  -1  12       1648.15       1442.37        85.47 o                         
   2  -1  12         10.84         13.92         8.54 o                         
   3  -1  12        110.76         96.90        11.55 o                         
   4  -1  12        101.13        134.02        14.01 o                         
   5  -1  12         64.79         55.24        12.22 o                         
   6  -1  12         34.43         18.90        17.78 o                         
   7  -1  12         10.93          4.36        16.66 o                         
  -7   0  12         50.60         60.05        19.12 o                         
  -6   0  12         22.43         14.08         9.62 o                         
  -5   0  12          5.66         20.91         8.79 o                         
  -4   0  12         45.36         23.76         9.87 o                         
  -3   0  12        378.38        442.73        27.11 o                         
  -2   0  12         37.85         33.68         7.30 o                         
  -1   0  12        651.39        880.80        43.56 o                         
   0   0  12         44.79         46.50        10.40 o                         
   1   0  12        167.84        219.68        17.95 o                         
   2   0  12        153.25        182.77        19.54 o                         
   3   0  12         13.47          9.26        10.12 o                         
   4   0  12          1.98          3.97         6.01 o                         
   5   0  12        532.10        545.69        45.20 o                         
   6   0  12         92.72         29.41        50.33 o                         
  -7   1  12         20.28         -0.45        11.41 o                         
  -6   1  12         13.13          9.84        11.30 o                         
  -5   1  12         77.98         47.07        12.52 o                         
  -4   1  12         11.39         14.65         7.88 o                         
  -3   1  12         21.72         26.79         7.42 o                         
  -2   1  12         49.90         42.27         6.99 o                         
  -1   1  12        486.06        466.68        24.87 o                         
   0   1  12        203.62        206.60        13.39 o                         
   1   1  12       1629.74       1617.82       125.47 o                         
   2   1  12          9.48          6.91         4.47 o                         
   3   1  12        110.73        140.62        12.33 o                         
   4   1  12         99.70         93.78        12.87 o                         
   5   1  12         64.90         87.86        13.21 o                         
   6   1  12         34.21         37.73        11.71 o                         
   7   1  12         11.63         23.26        18.57 o                         
  -7   2  12         58.73         32.99        25.83 o                         
  -6   2  12         49.81         96.62        25.39 o                         
  -5   2  12         71.07         82.64        21.14 o                         
  -4   2  12        129.39        133.35        35.73 o                         
  -3   2  12        303.09        378.61        24.29 o                         
  -2   2  12         60.21         65.33         9.10 o                         
  -1   2  12         66.63         47.65         9.99 o                         
   0   2  12         60.46         52.85        11.04 o                         
   1   2  12         67.34         34.07        18.40 o                         
   3   2  12        630.98        818.36        61.84 o                         
   4   2  12         67.70         78.13        11.32 o                         
   5   2  12         21.42         17.87        29.08 o                         
   6   2  12         10.04         -2.58        14.65 o                         
  -6   3  12         48.67         30.98        29.41 o                         
  -5   3  12          7.56        -12.30        39.59 o                         
  -4   3  12         33.10         -2.35        23.93 o                         
  -3   3  12        955.52        785.03        85.21 o                         
  -2   3  12         22.84          2.48         9.48 o                         
  -1   3  12         66.50         55.02        20.91 o                         
   0   3  12        101.49        136.41        16.54 o                         
   1   3  12        467.98        613.68        69.17 o                         
   2   3  12        140.97        148.29        23.60 o                         
   3   3  12        794.91        664.26        67.76 o                         
   4   3  12        114.81         72.91        35.34 o                         
   5   3  12         38.02         48.09        18.01 o                         
   6   3  12         33.36          3.80        16.10 o                         
  -5   4  12         19.37          7.94        23.15 o                         
  -4   4  12         94.12        109.70        26.06 o                         
  -3   4  12         42.04         60.16        15.55 o                         
  -2   4  12        123.50        107.02        26.28 o                         
   1   4  12        102.40        103.45        13.60 o                         
   2   4  12         18.40        -10.51        10.51 o                         
   3   4  12        199.26        154.44        33.89 o                         
  -4   5  12          3.60         20.24        23.49 o                         
   1   5  12        130.95         68.99        14.32 o                         
   2   5  12         18.54         -9.84        14.43 o                         
   3   5  12         17.10         24.94        21.81 o                         
   2   6  12         21.25         21.58        21.70 o                         
  -1  -6  13          5.63         10.84        12.77 o                         
   0  -6  13         11.55          7.94        25.61 o                         
   1  -6  13         29.88         10.51        19.68 o                         
  -4  -5  13         19.20         11.10        59.10 o                         
  -3  -5  13          0.50         24.18        12.10 o                         
  -2  -5  13         35.23         72.45        14.81 o                         
  -1  -5  13          6.02         13.52        14.43 o                         
   0  -5  13         14.40        -11.85        17.22 o                         
   1  -5  13         31.49         59.38        27.85 o                         
   2  -5  13         54.12         39.93        29.19 o                         
   3  -5  13         18.99         -6.82        21.47 o                         
   4  -5  13         21.32         36.35        28.97 o                         
  -5  -4  13          2.02        -16.44        39.14 o                         
  -4  -4  13         44.52         43.08        11.90 o                         
  -3  -4  13        142.98        160.08        19.78 o                         
  -2  -4  13        178.84        221.45        22.99 o                         
  -1  -4  13         24.53         10.45         8.78 o                         
   0  -4  13        201.38         75.03        75.93 o                         
   1  -4  13          7.74         -8.39        39.70 o                         
   2  -4  13         32.23          7.83        22.93 o                         
   3  -4  13        112.29         68.43        28.74 o                         
   4  -4  13         23.56         27.18        23.49 o                         
   5  -4  13          6.11          2.12        14.49 o                         
  -6  -3  13          7.99         29.92        26.29 o                         
  -5  -3  13         45.14         39.40        11.10 o                         
  -4  -3  13        227.11        251.75        21.36 o                         
  -3  -3  13        449.05        520.96        53.02 o                         
  -2  -3  13        164.03        106.88        21.67 o                         
  -1  -3  13        117.30        117.50        11.24 o                         
   0  -3  13         24.17          5.48        16.10 o                         
   1  -3  13         39.16         34.90        11.10 o                         
   2  -3  13        401.00        453.37        38.16 o                         
   3  -3  13        244.54         96.73        55.70 o                         
   4  -3  13        211.42        254.92        26.68 o                         
   5  -3  13         35.40          9.95        14.15 o                         
   6  -3  13          1.60          6.01        15.08 o                         
  -6  -2  13          1.78          0.99        10.29 o                         
  -5  -2  13         10.20         20.34         8.75 o                         
  -4  -2  13          6.18         12.87         7.88 o                         
  -3  -2  13        553.17        531.87        29.52 o                         
  -2  -2  13         22.23          8.74         4.55 o                         
  -1  -2  13         41.09         74.36        22.03 o                         
   0  -2  13        211.05        240.66        37.91 o                         
   1  -2  13        434.28        446.92        34.65 o                         
   2  -2  13        360.47        416.76        34.49 o                         
   3  -2  13        496.99        460.03        32.35 o                         
   4  -2  13         16.10         12.95         8.36 o                         
   5  -2  13         47.10         25.88        12.79 o                         
   6  -2  13         80.77         64.65        18.75 o                         
  -7  -1  13         29.31         28.64        14.28 o                         
  -6  -1  13          7.62         14.14         9.83 o                         
  -5  -1  13        266.98        294.40        30.41 o                         
  -4  -1  13          9.04          8.88         8.47 o                         
  -3  -1  13          6.54         -3.25         4.48 o                         
  -2  -1  13         10.07         17.64         6.75 o                         
  -1  -1  13        581.30        613.13        44.37 o                         
   0  -1  13        136.18        139.00        27.18 o                         
   1  -1  13         86.44        100.31        25.39 o                         
   2  -1  13        465.24        553.82        67.54 o                         
   4  -1  13        109.86         83.26        11.42 o                         
   5  -1  13         21.39         18.77         9.93 o                         
   6  -1  13         47.05         38.58        20.35 o                         
   7  -1  13          7.83         19.12        18.23 o                         
  -7   0  13         22.57         21.08        10.46 o                         
  -6   0  13          7.54          2.71        10.79 o                         
  -5   0  13        170.91        213.19        25.92 o                         
  -4   0  13        216.99        259.62        20.91 o                         
  -3   0  13        163.77        147.00        14.53 o                         
  -2   0  13        863.87       1023.87        50.32 o                         
  -1   0  13        202.13        249.42        19.91 o                         
   0   0  13        758.12        834.87        62.18 o                         
   1   0  13        314.46        328.32        24.12 o                         
   2   0  13          4.42         29.88        23.04 o                         
   3   0  13          8.69          5.72         4.65 o                         
   4   0  13          9.17          0.43         9.28 o                         
   5   0  13        112.01        120.42        17.31 o                         
   6   0  13          8.73         -3.36        17.78 o                         
   7   0  13         45.80         -8.61        21.03 o                         
  -7   1  13         28.56         19.68        17.00 o                         
  -6   1  13          8.05          7.08         8.54 o                         
  -5   1  13        265.63        326.95        28.44 o                         
  -4   1  13          9.93         23.43        10.63 o                         
  -3   1  13          6.79         -2.10         4.79 o                         
  -2   1  13         10.47         13.36         5.99 o                         
  -1   1  13        590.66        692.17        44.05 o                         
   0   1  13        136.68        114.21        10.12 o                         
   1   1  13         89.52        144.82        26.28 o                         
   2   1  13        466.62        553.20        35.12 o                         
   4   1  13        108.82         92.68        12.03 o                         
   5   1  13         19.18          6.19         7.85 o                         
   6   1  13         47.22         51.11        18.34 o                         
   7   1  13          7.94         -5.70        16.78 o                         
  -6   2  13          1.41         10.18        16.33 o                         
  -5   2  13          9.96          5.59        12.64 o                         
  -4   2  13          6.05          1.12         7.12 o                         
  -3   2  13        542.97        590.51        32.91 o                         
  -2   2  13         22.28         12.01         6.08 o                         
  -1   2  13         40.01         27.71         7.27 o                         
   0   2  13        210.27        236.03        23.39 o                         
   1   2  13        442.26        479.39        37.72 o                         
   4   2  13         14.61         11.05         9.06 o                         
   5   2  13         47.01         38.44         9.74 o                         
   6   2  13         81.26         89.09        15.85 o                         
  -6   3  13          8.39        -26.62        26.62 o                         
  -5   3  13         45.04         64.07        35.01 o                         
  -1   3  13        120.50        106.38        12.45 o                         
   0   3  13         23.93         11.52        13.92 o                         
   1   3  13         39.35         54.46        11.74 o                         
   3   3  13        242.61        362.88        50.55 o                         
   5   3  13         34.91         26.73        18.57 o                         
   6   3  13          1.71         38.03        20.02 o                         
  -5   4  13          2.01         17.67        23.60 o                         
  -4   4  13         44.80         88.68        24.49 o                         
  -3   4  13        142.18        183.95        25.83 o                         
   1   4  13          8.47         16.96        20.35 o                         
   2   4  13         32.49         39.37        14.43 o                         
   3   4  13        116.03         80.85        30.08 o                         
  -4   5  13         18.69          6.26        24.27 o                         
   1   5  13         32.71         49.66        12.41 o                         
   2   5  13         56.35         74.03        19.57 o                         
   3   5  13         18.62         12.97        20.91 o                         
   0  -6  14         33.76         15.32        25.16 o                         
  -4  -5  14         15.35         37.80        32.88 o                         
  -3  -5  14          1.01         -3.56        18.77 o                         
  -2  -5  14         16.24          7.36        21.42 o                         
  -1  -5  14        110.18         72.24        30.42 o                         
   0  -5  14         18.81         22.14        20.02 o                         
   1  -5  14         28.32         51.11        27.74 o                         
   2  -5  14        123.10        121.78        36.80 o                         
   3  -5  14         10.54         -2.57        23.15 o                         
  -5  -4  14         10.08          7.50        17.06 o                         
  -4  -4  14          0.56         -0.55         9.13 o                         
  -3  -4  14          5.19          9.21        17.43 o                         
  -2  -4  14         19.03         40.80        10.49 o                         
  -1  -4  14         10.05         -0.11        16.66 o                         
   0  -4  14        182.10        288.51        53.68 o                         
   1  -4  14        204.03        178.36        44.85 o                         
   2  -4  14          7.30          3.47        18.23 o                         
   3  -4  14        130.77         76.49        33.55 o                         
   4  -4  14         44.27         10.85        24.38 o                         
   5  -4  14         31.88         40.42        20.37 o                         
  -6  -3  14          0.13         27.31        12.18 o                         
  -5  -3  14         22.03         15.75        12.31 o                         
  -4  -3  14         55.31         48.23        11.29 o                         
  -3  -3  14        137.48        108.13        13.59 o                         
  -2  -3  14        160.62        136.69        32.20 o                         
  -1  -3  14         64.18         37.80        22.14 o                         
   0  -3  14         27.55         26.62        17.78 o                         
   1  -3  14          0.87         -0.98         7.71 o                         
   2  -3  14         34.38         46.08        31.09 o                         
   3  -3  14        123.36        109.70        31.31 o                         
   4  -3  14         31.65         18.01        20.47 o                         
   5  -3  14          6.29         -4.52        17.61 o                         
   6  -3  14         69.70         19.73        21.77 o                         
  -6  -2  14         21.40         54.43        13.99 o                         
  -5  -2  14          3.89         -7.36         7.36 o                         
  -4  -2  14         21.15         10.74         9.28 o                         
  -3  -2  14        528.37        614.87        30.70 o                         
  -2  -2  14        132.99        143.86        18.35 o                         
  -1  -2  14         75.89        134.53        30.31 o                         
   0  -2  14        306.86        381.11        50.44 o                         
   1  -2  14        199.41        255.84        31.99 o                         
   2  -2  14        142.94        173.71        26.05 o                         
   3  -2  14        174.34        107.47        21.07 o                         
   4  -2  14        232.88        284.85        48.03 o                         
   5  -2  14         10.61          5.20         8.81 o                         
   6  -2  14          3.98         30.49        13.28 o                         
  -7  -1  14        129.47        147.50        38.47 o                         
  -6  -1  14          6.06         -1.90        11.58 o                         
  -5  -1  14         29.50         29.90         9.59 o                         
  -4  -1  14         34.32         35.45         8.47 o                         
  -3  -1  14         34.58         22.60         8.07 o                         
  -2  -1  14         15.45         12.70         6.31 o                         
  -1  -1  14         24.81         11.39        13.03 o                         
   0  -1  14         43.98         47.87        17.89 o                         
   1  -1  14        328.24        322.02        26.51 o                         
   2  -1  14        272.63        254.76        67.15 o                         
   3  -1  14        251.05        297.76        31.95 o                         
   4  -1  14         21.10          6.67         8.50 o                         
   5  -1  14         33.58         41.98        10.72 o                         
   6  -1  14        130.37        125.67        21.57 o                         
  -7   0  14          6.55         -9.63        16.72 o                         
  -6   0  14          0.55         -2.90         7.55 o                         
  -5   0  14          0.02         24.16        16.22 o                         
  -4   0  14         12.77         23.93        20.69 o                         
  -3   0  14        101.50        113.07        13.03 o                         
  -2   0  14          8.09         10.08         5.03 o                         
  -1   0  14         81.57        138.48        12.73 o                         
   0   0  14        214.85        269.13        25.87 o                         
   1   0  14        391.57        518.41        34.88 o                         
   2   0  14        143.98        205.20        34.11 o                         
   3   0  14          9.87         14.56        10.85 o                         
   4   0  14         48.01         44.89         8.50 o                         
   5   0  14        117.99        192.48        19.99 o                         
   6   0  14         12.39         11.07        10.96 o                         
  -6   1  14          6.10         11.18        11.52 o                         
  -5   1  14         27.61         14.99        14.76 o                         
  -4   1  14         34.55         23.86         7.92 o                         
  -3   1  14         34.36         32.57         7.96 o                         
  -2   1  14         14.51         21.85         6.29 o                         
  -1   1  14         27.90         20.05         5.60 o                         
   0   1  14         42.03         24.42         5.83 o                         
   1   1  14        329.77        383.46        43.84 o                         
   2   1  14        268.17        258.40        34.44 o                         
   3   1  14        250.70        348.68        30.42 o                         
   4   1  14         21.14         21.47         6.77 o                         
   5   1  14         33.03         34.21         9.35 o                         
   6   1  14        130.25        115.44        19.29 o                         
  -4   2  14         20.51          8.62         7.82 o                         
  -3   2  14        537.73        676.05        41.64 o                         
  -2   2  14        133.57        169.41        14.23 o                         
  -1   2  14         76.06         86.77        10.79 o                         
   0   2  14        308.04        355.75        32.97 o                         
   1   2  14        199.22        226.01        34.28 o                         
   2   2  14        140.92        176.01        27.51 o                         
   4   2  14        233.86        252.62        31.54 o                         
   5   2  14          9.91          8.42         8.30 o                         
   6   2  14          4.15        -11.52        16.44 o                         
  -6   3  14          0.11         49.66        35.79 o                         
  -5   3  14         21.79         28.52        33.66 o                         
  -4   3  14         55.07         29.64        26.39 o                         
  -3   3  14        139.41         90.24        30.98 o                         
  -2   3  14        164.25        124.35        23.60 o                         
  -1   3  14         63.16         58.76        16.55 o                         
   0   3  14         28.00         21.67        13.14 o                         
   1   3  14          0.74          9.48        13.28 o                         
   3   3  14        119.64         81.86        23.04 o                         
  -5   4  14         10.66         28.52        27.62 o                         
  -3   4  14          5.92         -3.69        11.74 o                         
   1   4  14        200.61        168.97        26.84 o                         
   2   4  14          7.09         26.28        14.32 o                         
   3   4  14        130.32        172.32        31.99 o                         
   1   5  14         28.31         46.86        11.74 o                         
   2   5  14        120.30         82.30        23.60 o                         
   3   5  14         10.95        -19.57        22.93 o                         
  -3  -5  15         41.74         29.81        28.27 o                         
  -2  -5  15         10.59         23.43        12.02 o                         
  -1  -5  15         30.24         -5.37        24.72 o                         
   0  -5  15         10.61          9.39        21.81 o                         
   1  -5  15          7.73          2.91        24.94 o                         
   2  -5  15         66.88          5.26        26.95 o                         
   3  -5  15          2.56         36.91        25.83 o                         
  -5  -4  15          8.63         -2.53        13.23 o                         
  -4  -4  15         17.60          8.22        17.62 o                         
  -3  -4  15         68.41         66.68        11.70 o                         
  -2  -4  15         16.60         -0.37        14.97 o                         
  -1  -4  15          3.34         27.29        20.69 o                         
   0  -4  15         63.78         43.73        29.97 o                         
   1  -4  15         72.58         54.02        30.64 o                         
   2  -4  15         92.98         73.69        28.07 o                         
   3  -4  15         72.98         49.43        29.30 o                         
   4  -4  15         66.85         59.15        28.97 o                         
  -5  -3  15          9.48         33.58        12.39 o                         
  -4  -3  15         17.61          5.82         7.97 o                         
  -3  -3  15        558.80        788.09        43.40 o                         
  -1  -3  15         68.85        -19.12        38.03 o                         
   0  -3  15          6.85         11.63        17.22 o                         
   1  -3  15         98.11         56.88        15.88 o                         
   2  -3  15         85.93         76.26        29.53 o                         
   3  -3  15         12.95         15.21        22.70 o                         
   4  -3  15         91.53         21.36        25.28 o                         
   5  -3  15         31.47         -8.28        21.92 o                         
  -6  -2  15         11.40          4.56        10.90 o                         
  -5  -2  15        115.27        131.15        25.14 o                         
  -4  -2  15        101.67         99.13        24.21 o                         
  -3  -2  15         52.97         29.71         6.74 o                         
  -2  -2  15        134.28        177.57        29.54 o                         
  -1  -2  15         27.05         13.20        16.66 o                         
   0  -2  15         53.99         24.60        18.23 o                         
   1  -2  15        121.13        121.87        17.78 o                         
   2  -2  15        416.85        622.16        51.86 o                         
   3  -2  15         52.77         60.81        33.38 o                         
   4  -2  15         42.77         44.27         9.65 o                         
   5  -2  15         15.90          6.77         9.12 o                         
   6  -2  15         31.95         46.97        16.89 o                         
  -6  -1  15          1.47         14.27        11.29 o                         
  -5  -1  15          4.45         10.58         7.96 o                         
  -4  -1  15        106.46        134.42        14.80 o                         
  -3  -1  15        321.97        347.65        23.76 o                         
  -2  -1  15         36.54         32.98         8.07 o                         
  -1  -1  15        198.90        241.15        24.48 o                         
   0  -1  15         45.61         31.09        15.66 o                         
   1  -1  15         12.62         10.34         6.68 o                         
   2  -1  15        107.30         78.38        38.75 o                         
   3  -1  15         30.75         28.41        20.02 o                         
   4  -1  15         99.01        114.71        13.14 o                         
   5  -1  15         33.00         32.54        10.89 o                         
   6  -1  15        131.62        138.60        46.75 o                         
  -6   0  15         21.28         13.86         9.53 o                         
  -5   0  15         67.92         56.93        15.53 o                         
  -4   0  15         77.42         62.77        12.95 o                         
  -3   0  15         18.89         34.51         8.28 o                         
  -2   0  15          6.32          4.00         5.20 o                         
  -1   0  15        517.33        670.65        36.93 o                         
   0   0  15         65.74         53.82        15.93 o                         
   1   0  15        273.12        311.95        24.46 o                         
   2   0  15          0.62         -3.36        14.09 o                         
   3   0  15         55.27         42.26        10.19 o                         
   4   0  15        167.31        251.83        18.96 o                         
   5   0  15          0.85         -3.85        14.71 o                         
   6   0  15          0.06        -10.18        10.29 o                         
  -6   1  15          1.68         -0.92        14.37 o                         
  -5   1  15          4.77          7.63        11.85 o                         
  -4   1  15        106.53         93.14        14.99 o                         
  -3   1  15        322.10        334.09        23.57 o                         
  -2   1  15         36.88         33.10        14.20 o                         
  -1   1  15        198.40        246.12        17.69 o                         
   0   1  15         43.19         34.96         5.64 o                         
   1   1  15         12.50         12.75        12.86 o                         
   2   1  15        111.48         77.38        13.92 o                         
   3   1  15         31.21         19.42         7.00 o                         
   4   1  15         99.47        161.26        19.80 o                         
   5   1  15         32.27         29.37        12.13 o                         
   6   1  15        131.76        115.19        18.31 o                         
  -6   2  15         11.28         -5.26        16.22 o                         
  -5   2  15        115.94        167.69        25.44 o                         
  -4   2  15        101.56        123.78        28.97 o                         
  -3   2  15         50.41         48.12        22.81 o                         
  -2   2  15        134.42        146.59        20.86 o                         
  -1   2  15         27.34         19.99         7.41 o                         
   0   2  15         55.38         41.25        14.68 o                         
   1   2  15        119.12        113.40        18.49 o                         
   2   2  15        413.19        539.90        58.70 o                         
   4   2  15         41.74         44.74        10.07 o                         
   5   2  15         17.13         23.06        12.30 o                         
   6   2  15         32.26         36.39        14.54 o                         
  -5   3  15          9.72        -20.24        28.63 o                         
  -4   3  15         17.11        -24.16        24.16 o                         
  -3   3  15        555.91        698.37        79.62 o                         
  -1   3  15         69.72         49.88        11.07 o                         
   0   3  15          7.36          2.68        10.96 o                         
   1   3  15         99.11         62.62        19.35 o                         
   2   3  15         86.50        123.24        23.60 o                         
  -5   4  15          8.34         38.92        27.07 o                         
  -4   4  15         17.30         24.38        19.12 o                         
  -3   4  15         69.35         45.74        15.21 o                         
   1   4  15         72.91         65.68        19.17 o                         
   2   4  15         91.84         88.91        15.23 o                         
   3   4  15         72.53         13.64        21.81 o                         
   1   5  15          7.85         -0.34        10.85 o                         
   2   5  15         68.67         56.31        15.10 o                         
   3   5  15          2.52        -22.93        24.16 o                         
  -3  -5  16         99.84         91.92        18.54 o                         
  -2  -5  16          6.44          6.82        25.16 o                         
  -1  -5  16         38.63         38.92        29.97 o                         
   0  -5  16         31.20         50.89        26.73 o                         
   1  -5  16         25.60         29.97        27.51 o                         
   2  -5  16        105.26         77.61        32.43 o                         
  -4  -4  16         86.72        103.35        22.15 o                         
  -3  -4  16          6.93          5.81         7.96 o                         
  -2  -4  16         29.12         56.26        10.79 o                         
  -1  -4  16         32.18          6.82        21.47 o                         
   0  -4  16          8.59         -1.45        20.58 o                         
   1  -4  16         28.72         28.63        25.61 o                         
   2  -4  16         30.36         47.53        25.28 o                         
   3  -4  16         36.04         -1.57        28.52 o                         
   4  -4  16          6.28         27.51        23.71 o                         
  -5  -3  16          3.72          7.72         9.50 o                         
  -4  -3  16         40.34         -1.42        10.99 o                         
  -3  -3  16          6.59          9.89         9.84 o                         
  -2  -3  16         42.39         41.94        21.14 o                         
  -1  -3  16          7.79         30.87        19.24 o                         
   0  -3  16        311.31        405.60        57.92 o                         
   1  -3  16         50.56         49.32        23.82 o                         
   2  -3  16          9.47        -19.80        20.02 o                         
   3  -3  16         58.71         33.44        26.06 o                         
   4  -3  16         32.55         44.85        26.84 o                         
   5  -3  16         11.02         13.20        25.05 o                         
  -6  -2  16          4.18          2.15        29.49 o                         
  -5  -2  16         23.37         28.58        11.61 o                         
  -4  -2  16         87.24         86.62        12.46 o                         
  -3  -2  16          4.95          0.93         9.11 o                         
  -2  -2  16         97.82        102.68        12.58 o                         
  -1  -2  16         75.60         42.16        20.80 o                         
   0  -2  16        437.50        528.94        68.77 o                         
   1  -2  16         43.72         55.90        15.54 o                         
   2  -2  16        411.54        533.30        52.12 o                         
   3  -2  16         57.41         22.99        17.19 o                         
   4  -2  16         77.93         41.94        26.17 o                         
   5  -2  16         51.27         66.94        12.95 o                         
   6  -2  16         79.24         58.95        14.29 o                         
  -6  -1  16         14.32         15.05        11.87 o                         
  -5  -1  16         13.69          2.76        10.21 o                         
  -4  -1  16         37.51         45.43        13.69 o                         
  -3  -1  16        173.47        164.26        16.36 o                         
  -2  -1  16         18.42         12.20        10.60 o                         
  -1  -1  16          5.99         -5.47         8.84 o                         
   0  -1  16        162.84        207.10        34.78 o                         
   1  -1  16        153.97        172.31        40.93 o                         
   2  -1  16        374.24        411.75        44.06 o                         
   3  -1  16         60.87         40.27        18.30 o                         
   4  -1  16         49.54         38.67        12.81 o                         
   5  -1  16         10.96         -7.80         8.44 o                         
   6  -1  16         25.45         29.15        13.49 o                         
  -6   0  16          3.84         14.54        10.43 o                         
  -5   0  16          1.57          3.24         9.16 o                         
  -4   0  16         46.66         51.24        10.52 o                         
  -3   0  16          2.26        -13.66        15.88 o                         
  -2   0  16         21.17         34.05         8.12 o                         
  -1   0  16         81.22         87.59        12.11 o                         
   0   0  16          7.80         11.14        10.40 o                         
   1   0  16         34.94         49.18        14.35 o                         
   2   0  16        321.14        266.83        37.91 o                         
   3   0  16        252.14        240.05        22.93 o                         
   4   0  16        136.25        149.49        23.93 o                         
   5   0  16          8.86          6.57         7.46 o                         
   6   0  16         59.66         43.17        16.55 o                         
  -6   1  16         15.18         24.05        11.44 o                         
  -5   1  16         13.72         15.15         9.43 o                         
  -4   1  16         38.87         37.19        10.42 o                         
  -3   1  16        174.92        192.72        17.28 o                         
  -2   1  16         19.01         19.87        12.83 o                         
  -1   1  16          6.13          2.22         5.35 o                         
   0   1  16        161.60        181.64        10.98 o                         
   1   1  16        151.70        146.50        30.31 o                         
   2   1  16        371.76        274.21        22.07 o                         
   3   1  16         58.11         49.21         9.16 o                         
   4   1  16         47.89         48.78        15.09 o                         
   5   1  16         10.89         -0.30        10.75 o                         
   6   1  16         25.51         27.51        12.37 o                         
  -6   2  16          4.41          8.50        18.68 o                         
  -5   2  16         24.59         11.58        10.14 o                         
  -4   2  16         84.81        107.02        37.52 o                         
  -3   2  16          5.13         -6.40         6.40 o                         
  -2   2  16         97.56         93.01        14.58 o                         
  -1   2  16         75.26         90.25        25.89 o                         
   0   2  16        437.14        608.94        76.44 o                         
   1   2  16         41.75         44.45        16.45 o                         
   2   2  16        415.76        398.55        51.11 o                         
   3   2  16         57.86         46.53        18.01 o                         
   4   2  16         79.56         67.43        12.19 o                         
   5   2  16         51.40         60.49        13.76 o                         
   6   2  16         79.44         84.32        25.05 o                         
  -5   3  16          3.78        -26.39        26.39 o                         
  -4   3  16         42.34         78.16        33.78 o                         
  -3   3  16          7.68         -6.19         9.90 o                         
  -2   3  16         41.61         36.48        17.11 o                         
  -1   3  16          7.88          7.83         9.06 o                         
   0   3  16        309.09        454.13        47.53 o                         
   1   3  16         49.14         74.59        19.35 o                         
   2   3  16          9.11         19.91        14.76 o                         
  -4   4  16         88.11        111.27        26.51 o                         
  -3   4  16          6.90        -10.96        10.96 o                         
   1   4  16         27.68         -8.05        26.84 o                         
   2   4  16         28.20         15.79        12.08 o                         
   3   4  16         36.17          5.14        25.16 o                         
   1   5  16         24.87          1.45        12.30 o                         
   2   5  16        105.36        135.08        32.38 o                         
  -2  -5  17         23.75        -37.80        37.80 o                         
  -1  -5  17          8.97         -3.13        25.28 o                         
   0  -5  17         31.84         11.18        24.38 o                         
   1  -5  17         35.39         73.91        30.31 o                         
   2  -5  17         72.33         72.91        39.48 o                         
  -4  -4  17         96.95         66.31        16.33 o                         
  -3  -4  17         32.78         22.00        11.48 o                         
  -2  -4  17         35.03          7.27        22.37 o                         
  -1  -4  17         41.78         37.02        25.16 o                         
   0  -4  17         13.40         11.41        25.28 o                         
   1  -4  17         25.38          3.13        23.82 o                         
   2  -4  17         94.69         50.33        29.86 o                         
   3  -4  17        191.08        116.30        44.06 o                         
   4  -4  17         32.28          2.24        72.57 o                         
  -5  -3  17          2.50         20.20        18.54 o                         
  -4  -3  17        109.84         81.26        15.33 o                         
  -3  -3  17        105.41         57.29        12.14 o                         
  -2  -3  17        106.14        108.49        18.85 o                         
  -1  -3  17         36.74          6.49        18.79 o                         
   0  -3  17         25.13        -13.09        17.22 o                         
   1  -3  17         72.21         83.87        25.16 o                         
   2  -3  17         12.01        -14.76        21.03 o                         
   3  -3  17         16.09         -8.84        20.80 o                         
   4  -3  17         42.19         69.89        33.33 o                         
   5  -3  17         21.54        -29.86        29.86 o                         
  -5  -2  17         12.22         17.63        11.22 o                         
  -4  -2  17        376.43        457.60        37.64 o                         
  -3  -2  17        100.16        110.29        14.55 o                         
  -2  -2  17         55.12         40.15         9.74 o                         
  -1  -2  17          1.66         -2.57        18.79 o                         
   0  -2  17         96.47         76.49        30.42 o                         
   1  -2  17         25.64         35.23        13.64 o                         
   2  -2  17         48.79         12.15        30.59 o                         
   3  -2  17          7.48          3.03        18.01 o                         
   4  -2  17         12.15         15.55        22.26 o                         
   5  -2  17         46.58         29.02        11.44 o                         
  -6  -1  17         29.94         18.88        13.59 o                         
  -5  -1  17         30.28         13.29        17.79 o                         
  -4  -1  17         16.17         -2.05         7.82 o                         
  -3  -1  17         60.96         59.72        12.15 o                         
  -2  -1  17        360.50        433.39        28.56 o                         
  -1  -1  17         10.79          0.21         6.39 o                         
   0  -1  17        199.25        172.66        38.14 o                         
   1  -1  17        180.80        242.40        22.97 o                         
   2  -1  17        372.96        324.05        66.70 o                         
   3  -1  17          8.51         -4.57        14.49 o                         
   4  -1  17          4.63          0.29        11.14 o                         
   5  -1  17         24.44         40.37        10.04 o                         
   6  -1  17          1.66         16.74        12.33 o                         
  -6   0  17          2.05         -3.06         9.54 o                         
  -5   0  17         48.35         50.46        14.00 o                         
  -4   0  17         20.19          5.25        13.31 o                         
  -3   0  17         73.82         63.57        17.83 o                         
  -2   0  17        501.11        556.54        36.45 o                         
  -1   0  17         49.65         85.67        13.73 o                         
   0   0  17         14.16         15.75        13.81 o                         
   1   0  17         17.12         16.74         8.01 o                         
   2   0  17        155.52        132.74        31.20 o                         
   3   0  17         40.56         58.26        15.82 o                         
   4   0  17         49.84         42.68        11.89 o                         
   5   0  17         88.30         67.84        11.03 o                         
   6   0  17         18.06          7.03        10.65 o                         
  -6   1  17         28.99         14.02        11.86 o                         
  -5   1  17         29.34          0.96        17.50 o                         
  -4   1  17         15.44         13.02         9.34 o                         
  -3   1  17         63.25         45.29        10.79 o                         
  -2   1  17        360.81        467.99        28.00 o                         
  -1   1  17         10.85          4.67         5.66 o                         
   0   1  17        200.26        272.95        14.28 o                         
   1   1  17        185.01        214.26        36.80 o                         
   2   1  17        371.41        343.84        24.75 o                         
   3   1  17          8.44         17.28         7.02 o                         
   4   1  17          5.39        -10.96        14.20 o                         
   5   1  17         24.96         40.23        12.42 o                         
   6   1  17          1.74          9.68        12.29 o                         
  -5   2  17         11.63          5.46        10.83 o                         
  -4   2  17        373.98        510.32        36.67 o                         
  -3   2  17        100.49        124.99        16.72 o                         
  -2   2  17         54.80         39.37        15.21 o                         
  -1   2  17          1.74         -0.56        12.64 o                         
   0   2  17         98.95         95.50        24.60 o                         
   1   2  17         25.33         45.41        18.34 o                         
   2   2  17         52.33         44.29        19.01 o                         
   3   2  17          6.61         15.77        15.10 o                         
   5   2  17         46.80         59.15        13.20 o                         
  -5   3  17          2.68         16.33        34.22 o                         
  -4   3  17        108.74         41.16        36.24 o                         
  -3   3  17        102.32        103.69        22.70 o                         
  -2   3  17        106.74        134.11        14.46 o                         
  -1   3  17         36.83         30.87        12.30 o                         
   0   3  17         26.24         54.80        31.65 o                         
   1   3  17         71.62         36.01        18.90 o                         
   2   3  17         12.18         41.60        16.22 o                         
   3   3  17         16.00          1.68        15.99 o                         
  -4   4  17         94.30         53.01        26.17 o                         
  -3   4  17         33.26         17.89        12.75 o                         
   0   4  17         13.36          9.50         7.61 o                         
   1   4  17         25.82         12.03        17.67 o                         
   2   4  17         98.04         86.77        17.59 o                         
   3   4  17        188.60        162.38        28.41 o                         
   2   5  17         72.66        116.02        21.46 o                         
  -1  -5  18          2.29        -27.40        27.40 o                         
   0  -5  18         45.26        -48.20        48.20 o                         
   1  -5  18         26.82         30.20        50.89 o                         
  -3  -4  18         62.29         66.34        20.25 o                         
  -2  -4  18          5.56        -19.68        22.59 o                         
  -1  -4  18         26.08         32.99        23.15 o                         
   0  -4  18         38.00          6.15        24.16 o                         
   1  -4  18          2.65        -21.81        21.81 o                         
   2  -4  18        197.40        166.85        46.75 o                         
   3  -4  18          1.11          7.05        30.42 o                         
  -5  -3  18         14.46         11.07        28.63 o                         
  -4  -3  18          9.35         -2.01        13.84 o                         
  -3  -3  18         57.91         46.72        22.98 o                         
  -2  -3  18         59.99         73.25        17.13 o                         
  -1  -3  18          6.30         18.68        21.25 o                         
   0  -3  18         32.40         36.57        21.70 o                         
   1  -3  18         52.02          8.16        20.47 o                         
   2  -3  18        105.31         90.35        37.35 o                         
   3  -3  18         37.22         15.77        25.83 o                         
   4  -3  18         16.59         26.28        22.93 o                         
  -5  -2  18         13.75         10.84        10.81 o                         
  -4  -2  18        166.56        218.76        48.76 o                         
  -3  -2  18          4.89          6.52        10.38 o                         
  -2  -2  18          6.84         18.88        10.96 o                         
  -1  -2  18         69.03         96.28        29.86 o                         
   0  -2  18        245.16        320.92        68.33 o                         
   1  -2  18        127.29        194.13        23.32 o                         
   2  -2  18         30.25         36.01        18.90 o                         
   3  -2  18         24.36         13.20        24.94 o                         
   4  -2  18         23.50         42.16        24.49 o                         
   5  -2  18          4.24         78.84        60.49 o                         
  -6  -1  18          5.01          4.59        20.58 o                         
  -5  -1  18         68.28         71.46        15.95 o                         
  -4  -1  18         99.59         88.65        13.97 o                         
  -3  -1  18        118.26        130.46        16.41 o                         
  -2  -1  18         51.91         20.52         8.86 o                         
  -1  -1  18          8.61         24.04        11.46 o                         
   1  -1  18         17.52         28.85        22.59 o                         
   2  -1  18        791.15       1071.47        70.27 o                         
   3  -1  18         25.93         48.09        23.87 o                         
   4  -1  18        122.65        109.46        28.18 o                         
   5  -1  18         15.65         43.51        23.04 o                         
  -6   0  18          0.52          3.31        10.52 o                         
  -5   0  18          1.44          9.93        11.69 o                         
  -4   0  18         32.49         42.43        13.62 o                         
  -3   0  18         75.97         82.07        12.45 o                         
  -2   0  18          7.63         -2.64        14.32 o                         
  -1   0  18          1.33         11.58         6.28 o                         
   0   0  18         36.26         35.86         7.16 o                         
   1   0  18          1.74         19.70         9.62 o                         
   2   0  18          0.44         14.20        18.57 o                         
   3   0  18         14.70         27.74        10.56 o                         
   4   0  18         37.53         21.83        11.23 o                         
   5   0  18         14.68         17.39        11.91 o                         
  -6   1  18          4.70          5.48        19.46 o                         
  -5   1  18         69.30         83.78        33.22 o                         
  -4   1  18         99.54        113.36        16.61 o                         
  -3   1  18        118.01        155.48        17.79 o                         
  -2   1  18         49.19         35.79         8.70 o                         
  -1   1  18          9.18          7.40         8.54 o                         
   0   1  18        125.42        150.20        11.00 o                         
   2   1  18        788.49        980.41        61.14 o                         
   3   1  18         25.57         -1.24        12.97 o                         
   4   1  18        124.25        115.33        16.45 o                         
   5   1  18         15.13          6.85        12.36 o                         
  -5   2  18         13.13         19.15        11.45 o                         
  -4   2  18        170.41        289.32        32.60 o                         
  -3   2  18          5.28          8.28         7.95 o                         
  -2   2  18          6.97         23.15        11.41 o                         
  -1   2  18         68.93         79.73        19.57 o                         
   0   2  18        241.40        414.10        46.30 o                         
   1   2  18        127.10        141.47        30.53 o                         
   2   2  18         28.74         34.11        18.12 o                         
   3   2  18         24.66         27.74        45.85 o                         
   4   2  18         23.24          3.91        17.78 o                         
  -4   3  18          9.45        -27.29        28.52 o                         
  -3   3  18         59.18         86.73        37.63 o                         
  -2   3  18         60.84         68.20        10.15 o                         
  -1   3  18          6.70        -10.29        10.29 o                         
   0   3  18         33.60         37.80        16.10 o                         
   1   3  18         49.86         43.84        19.91 o                         
   2   3  18        105.62        112.72        30.08 o                         
   3   3  18         37.59         61.16        34.22 o                         
   4   3  18         16.23          6.82        23.37 o                         
  -3   4  18         62.78         80.18        16.89 o                         
   0   4  18         37.10         29.75        15.88 o                         
   1   4  18          2.67         18.20        11.28 o                         
   2   4  18        195.98        293.09        33.73 o                         
   3   4  18          0.93         42.83        26.62 o                         
  -3  -4  19         47.87         36.08        21.70 o                         
  -2  -4  19          9.25        -14.20        25.39 o                         
  -1  -4  19          0.90        -19.80        19.80 o                         
   0  -4  19          8.82          4.81        26.06 o                         
   1  -4  19         15.38         16.44        26.06 o                         
   3  -4  19          4.87         -5.70        26.84 o                         
  -4  -3  19          6.80         -9.32        13.64 o                         
  -3  -3  19          6.84          5.38        11.41 o                         
  -2  -3  19         51.44         53.28        15.32 o                         
  -1  -3  19         12.27         23.49        22.14 o                         
   0  -3  19         55.93         17.34        22.70 o                         
   1  -3  19         29.76         -0.45        21.03 o                         
   2  -3  19         70.10         84.65        37.58 o                         
   3  -3  19         73.73         45.97        29.30 o                         
   4  -3  19         17.87         23.37        39.37 o                         
  -5  -2  19          1.05         -8.82        11.14 o                         
  -4  -2  19         23.30         35.87        21.64 o                         
  -3  -2  19        156.55        187.52        19.74 o                         
  -2  -2  19          7.01          5.76         9.28 o                         
  -1  -2  19         13.26         -1.23        17.00 o                         
   0  -2  19         41.49         57.77        13.91 o                         
   1  -2  19         21.45         14.35        22.82 o                         
   2  -2  19          7.64         15.80        13.70 o                         
   3  -2  19         10.02        -19.01        21.03 o                         
   4  -2  19         46.77         76.15        34.00 o                         
   5  -2  19         14.22          4.03        27.51 o                         
  -5  -1  19         46.66          8.10        15.43 o                         
  -4  -1  19         68.93         57.35        20.29 o                         
  -3  -1  19          6.32          1.18         8.06 o                         
  -2  -1  19        154.34        161.05        30.68 o                         
  -1  -1  19         13.06          5.89        11.52 o                         
   0  -1  19          5.78         12.85         8.84 o                         
   1  -1  19         96.79         48.89        12.68 o                         
   2  -1  19         83.83        103.81        21.08 o                         
   3  -1  19         49.29         28.96        18.32 o                         
   4  -1  19         29.48         33.39        15.77 o                         
  -5   0  19          0.30          4.92        12.86 o                         
  -4   0  19         14.16          2.24        12.19 o                         
  -3   0  19         66.79         41.52        18.90 o                         
  -2   0  19         92.47        124.11        20.47 o                         
  -1   0  19          1.36          5.94         9.84 o                         
   0   0  19         20.61         17.15         5.53 o                         
   1   0  19         34.06         53.89        11.85 o                         
   2   0  19        125.84        101.41        21.40 o                         
   3   0  19          3.52          4.25         9.62 o                         
   4   0  19         89.60         88.18        15.77 o                         
   5   0  19         62.15         56.41        16.63 o                         
  -5   1  19         47.57         65.12        14.17 o                         
  -4   1  19         67.43         53.62        12.76 o                         
  -3   1  19          6.09         -7.38         7.38 o                         
  -2   1  19        158.14        134.29        20.13 o                         
  -1   1  19         12.27         16.63         6.81 o                         
   0   1  19          5.79         -1.90         5.82 o                         
   1   1  19         93.04         64.30        24.05 o                         
   2   1  19         85.74         87.77        13.53 o                         
   3   1  19         48.51         27.53        18.51 o                         
   4   1  19         28.71         35.19        10.24 o                         
   5   1  19         32.15         20.48        13.73 o                         
  -5   2  19          1.04          8.61        17.11 o                         
  -4   2  19         21.91          6.49        18.34 o                         
  -3   2  19        155.95        207.78        21.29 o                         
  -2   2  19          7.03         -1.51        14.82 o                         
  -1   2  19         13.56         33.78        15.99 o                         
   0   2  19         41.97         27.29        20.13 o                         
   1   2  19         21.92         -9.17        15.77 o                         
   2   2  19          7.63         13.98        18.79 o                         
   3   2  19          9.13         15.55        17.56 o                         
   4   2  19         47.14         43.28        23.49 o                         
   5   2  19         14.14         30.31        22.59 o                         
  -4   3  19          6.50        -31.09        31.09 o                         
  -3   3  19          6.86          5.63        11.64 o                         
  -2   3  19         52.38         72.13        16.44 o                         
  -1   3  19         11.24        -22.26        22.26 o                         
   0   3  19         55.75         80.18        20.91 o                         
   1   3  19         30.35         29.64        21.14 o                         
   2   3  19         69.75         99.41        29.08 o                         
   3   3  19         74.74         25.05        19.46 o                         
   4   3  19         17.36         46.64        24.49 o                         
  -3   4  19         46.75         11.52        18.01 o                         
   0   4  19          9.42         17.10        13.45 o                         
   1   4  19         14.75         13.53        20.91 o                         
   2   4  19          5.66         15.06        17.67 o                         
   3   4  19          5.52         11.63        22.59 o                         
  -2  -4  20         35.60         46.49        19.54 o                         
  -1  -4  20         12.55        -15.66        40.15 o                         
   1  -4  20         12.43         14.43        31.31 o                         
   2  -4  20         38.86         22.37        31.87 o                         
  -4  -3  20          5.89        -26.39        26.39 o                         
  -3  -3  20         10.24         -4.80        11.72 o                         
  -2  -3  20          4.52        -10.61        10.61 o                         
  -1  -3  20        169.86        116.75        41.94 o                         
   0  -3  20          6.42        -14.20        19.12 o                         
   1  -3  20          7.99         -1.34        21.47 o                         
   2  -3  20         40.43          9.84        30.42 o                         
   3  -3  20         63.95         52.34        35.68 o                         
  -4  -2  20        100.22         55.43        34.41 o                         
  -3  -2  20         11.20          5.06        11.25 o                         
  -2  -2  20         24.31         15.33        10.99 o                         
  -1  -2  20          9.11         23.82        20.80 o                         
   0  -2  20          9.99         11.49        15.83 o                         
   1  -2  20         21.75         16.25        15.58 o                         
   2  -2  20         32.06        -15.55        23.15 o                         
   3  -2  20        125.34        140.24        39.70 o                         
   4  -2  20         18.96         -4.70        33.33 o                         
  -5  -1  20         31.54         11.68        14.28 o                         
  -4  -1  20         48.01         31.04        13.39 o                         
  -3  -1  20         13.19        -10.50        11.94 o                         
  -2  -1  20         67.75         61.10        11.88 o                         
  -1  -1  20         50.59         49.26        14.42 o                         
   0  -1  20          0.75          4.36        10.18 o                         
   1  -1  20         95.65         34.11        24.27 o                         
   2  -1  20         43.04         26.46        18.51 o                         
   3  -1  20         22.94          6.61        16.11 o                         
   4  -1  20         15.10         47.20        23.82 o                         
   5  -1  20         37.61         44.62        32.10 o                         
  -5   0  20          0.56          7.55        23.71 o                         
  -4   0  20         98.19         86.15        16.23 o                         
  -3   0  20          7.53         -5.99        26.06 o                         
  -2   0  20         15.47         12.36         8.87 o                         
  -1   0  20          7.39          2.40        18.41 o                         
   0   0  20          0.03          4.62         7.83 o                         
   1   0  20        802.22       1399.07       111.27 o                         
   2   0  20        253.38        329.79        58.65 o                         
   3   0  20         94.87        129.16        34.56 o                         
   4   0  20          1.60         15.28        25.44 o                         
   5   0  20          4.98         -0.02        16.03 o                         
  -5   1  20         32.69         37.34        13.78 o                         
  -4   1  20         48.87         54.12        13.07 o                         
  -3   1  20         13.53          7.55         9.29 o                         
  -2   1  20         68.02         98.04        28.02 o                         
  -1   1  20         51.21         44.77        18.29 o                         
   0   1  20          0.62          3.22         4.80 o                         
   1   1  20         94.10         14.65        19.68 o                         
   2   1  20         44.18         62.95        26.51 o                         
   3   1  20         22.23         14.83         7.51 o                         
   4   1  20         15.07         -1.84        10.62 o                         
   5   1  20         38.11         62.84        20.91 o                         
  -4   2  20        100.63        148.15        45.96 o                         
  -3   2  20         10.66          5.37        17.73 o                         
  -2   2  20         23.62          0.61        10.26 o                         
  -1   2  20          9.02         29.08        17.67 o                         
   0   2  20         10.90         40.60        18.57 o                         
   1   2  20         21.19         -2.24        18.45 o                         
   2   2  20         32.36         43.06        21.03 o                         
   3   2  20        126.67        150.08        34.45 o                         
   4   2  20         19.98         25.72        22.48 o                         
  -4   3  20          6.25        -11.41        37.91 o                         
  -3   3  20         10.10          9.57        26.73 o                         
  -1   3  20        166.50        160.03        29.08 o                         
   0   3  20          6.39        -18.57        18.57 o                         
   1   3  20          7.66        -19.46        19.46 o                         
   2   3  20         41.79         50.44        23.37 o                         
   3   3  20         63.21         69.55        27.85 o                         
   0   4  20          2.56        -23.15        23.15 o                         
   1   4  20         11.83          9.65        15.13 o                         
   2   4  20         38.79          9.73        28.74 o                         
  -1  -4  21          1.40        -23.93        23.93 o                         
   0  -4  21         20.14         72.57        31.76 o                         
   1  -4  21          7.09        -28.41        28.41 o                         
  -3  -3  21          0.82         61.28        54.58 o                         
  -2  -3  21          5.63          0.41        14.04 o                         
  -1  -3  21         25.85         49.77        28.52 o                         
   0  -3  21         32.81         41.38        29.08 o                         
   1  -3  21          1.30         20.47        25.83 o                         
   2  -3  21         31.82         66.87        31.54 o                         
   3  -3  21         63.94        134.31        40.71 o                         
  -4  -2  21         31.77         41.06        15.06 o                         
  -3  -2  21         41.56         34.66        12.63 o                         
  -2  -2  21        130.11        170.90        38.91 o                         
  -1  -2  21          7.39         -6.49        19.01 o                         
   0  -2  21         18.79         -7.83        20.80 o                         
   1  -2  21         39.48         26.17        23.82 o                         
   2  -2  21         10.28         32.55        24.27 o                         
   3  -2  21         20.21         19.24        25.39 o                         
   4  -2  21         12.69         19.91        28.52 o                         
  -4  -1  21         36.14         25.00        13.76 o                         
  -3  -1  21         69.59         58.87        13.68 o                         
  -2  -1  21         14.24          4.72        15.44 o                         
  -1  -1  21          2.91         -3.77         8.14 o                         
   0  -1  21         51.86         37.63        14.23 o                         
   1  -1  21        299.29        340.23        33.22 o                         
   2  -1  21         36.39         18.62        51.44 o                         
   3  -1  21         11.78        -25.05        28.74 o                         
   4  -1  21          8.00         -0.67        26.06 o                         
  -5   0  21         38.26         52.12        25.39 o                         
  -4   0  21          6.73          1.84        11.42 o                         
  -3   0  21         64.32         70.08        18.11 o                         
  -2   0  21         72.94        111.25        25.83 o                         
  -1   0  21          0.04          8.93         8.72 o                         
   0   0  21        155.89        370.33        39.10 o                         
   1   0  21         60.79         56.15        15.61 o                         
   2   0  21         13.43          0.05        13.92 o                         
   3   0  21          0.99         30.98        14.43 o                         
   4   0  21         33.40         33.34        14.43 o                         
  -4   1  21         36.01          9.39        29.41 o                         
  -3   1  21         68.89         55.85        19.45 o                         
  -2   1  21         14.32         24.51         9.33 o                         
  -1   1  21          3.17          5.28        23.77 o                         
   0   1  21         52.56         60.50        11.07 o                         
   1   1  21        299.26        348.90        69.55 o                         
   2   1  21         36.86         45.85        26.17 o                         
   3   1  21         11.97         42.05        25.72 o                         
   4   1  21          7.95         20.64        13.87 o                         
  -4   2  21         31.91         59.26        20.13 o                         
  -3   2  21         41.76         45.24        13.01 o                         
  -2   2  21        129.80        251.62        36.80 o                         
  -1   2  21          7.70          3.91        19.80 o                         
   1   2  21         39.74         27.07        23.49 o                         
   2   2  21         10.73        -19.91        19.91 o                         
   3   2  21         19.89        -21.03        21.03 o                         
   4   2  21         13.75        -10.40        21.70 o                         
  -3   3  21          1.00        122.00        75.09 o                         
  -2   3  21          5.44         17.67        15.21 o                         
  -1   3  21         27.12         11.85        16.66 o                         
   0   3  21         33.99         16.66        24.27 o                         
   1   3  21          1.26          1.23        24.83 o                         
   2   3  21         30.65         43.17        28.97 o                         
   3   3  21         63.87         44.62        28.74 o                         
   0   4  21         20.23        -35.01        47.87 o                         
   1   4  21          7.30        -18.12        27.40 o                         
  -2  -3  22          5.67         60.16        60.38 o                         
  -1  -3  22         16.94         13.98        26.28 o                         
   0  -3  22         50.30         20.02        28.18 o                         
   1  -3  22         33.11          5.14        46.41 o                         
   2  -3  22          8.66         40.04        28.97 o                         
  -3  -2  22         71.90         86.94        22.14 o                         
  -2  -2  22         45.98         50.28        15.93 o                         
  -1  -2  22         40.11         41.06        22.70 o                         
   0  -2  22          1.81        -21.25        21.25 o                         
   1  -2  22         18.11         23.71        24.83 o                         
   2  -2  22         30.93         -4.47        27.74 o                         
   3  -2  22         61.78        118.20        73.24 o                         
  -4  -1  22         68.06         53.28        20.24 o                         
  -3  -1  22          4.65         27.63        17.78 o                         
  -2  -1  22         17.81          1.80        29.13 o                         
  -1  -1  22          1.39          4.86        14.26 o                         
   0  -1  22         21.19         17.03        12.54 o                         
   1  -1  22        129.69         90.39        24.21 o                         
   2  -1  22          6.78         46.90        37.29 o                         
   3  -1  22         44.60         72.87        20.86 o                         
   4  -1  22          6.13         17.78        29.75 o                         
  -4   0  22          1.86         15.97        12.26 o                         
  -3   0  22         11.31         13.76        20.08 o                         
  -2   0  22         52.85         48.01        11.62 o                         
  -1   0  22          1.97         -3.12         8.74 o                         
   0   0  22          0.31          6.12         6.71 o                         
   1   0  22        100.44        131.07        20.45 o                         
   2   0  22        296.35        549.66        46.41 o                         
   3   0  22          6.97         -1.68        20.58 o                         
   4   0  22          7.14         15.71        23.60 o                         
  -4   1  22         68.90         89.92        16.63 o                         
  -3   1  22          4.24         -8.29        26.39 o                         
  -2   1  22         18.13         20.71         9.85 o                         
  -1   1  22          1.45          0.40        18.34 o                         
   0   1  22         22.77         13.17        43.33 o                         
   1   1  22        130.14        145.16        37.91 o                         
   2   1  22          6.51         53.24        24.27 o                         
   3   1  22         45.08         10.07        23.49 o                         
   4   1  22          5.65         -6.62        22.85 o                         
  -3   2  22         71.58        107.46        17.82 o                         
  -2   2  22         46.44         38.74        14.94 o                         
  -1   2  22         38.53         11.41        19.91 o                         
   0   2  22          1.76         45.74        24.49 o                         
   1   2  22         18.10         65.41        32.43 o                         
   2   2  22         30.83         83.20        30.31 o                         
   3   2  22         61.34         69.55        30.53 o                         
  -2   3  22          5.58          5.70        17.11 o                         
   0   3  22         48.40         64.74        28.63 o                         
   1   3  22         33.47         24.72        29.08 o                         
   2   3  22          8.72         -9.17        25.61 o                         
  -1  -3  23         22.82        -17.56        27.62 o                         
   0  -3  23          5.79         32.32        28.52 o                         
   1  -3  23          2.91          6.93        30.53 o                         
  -3  -2  23          4.72        -50.10        65.41 o                         
  -2  -2  23          9.96          8.74        12.29 o                         
  -1  -2  23         54.11         81.72        38.52 o                         
   0  -2  23          0.79         16.33        22.70 o                         
   1  -2  23         55.34         44.62        29.30 o                         
   2  -2  23        106.42        170.20        86.22 o                         
  -3  -1  23         47.27         50.67        16.03 o                         
  -2  -1  23         16.78         27.68        20.75 o                         
  -1  -1  23          8.13          3.08        17.95 o                         
   0  -1  23         11.76         24.82         9.76 o                         
   1  -1  23         17.41        -11.08        14.87 o                         
   2  -1  23         19.60         54.56        19.75 o                         
   3  -1  23         35.89         23.28        44.67 o                         
  -4   0  23          8.18         52.68        25.72 o                         
  -3   0  23          8.07         35.12        24.83 o                         
  -2   0  23          0.03          5.20         9.91 o                         
  -1   0  23          4.01          1.60        19.18 o                         
   0   0  23        122.91        311.99        29.84 o                         
   1   0  23        469.85        830.63        45.36 o                         
   2   0  23          4.22        -21.25        21.25 o                         
   3   0  23         21.20         10.81        13.56 o                         
  -3   1  23         48.13         37.30        21.47 o                         
  -2   1  23         16.85         29.96        11.14 o                         
  -1   1  23          8.00          3.69        24.27 o                         
   1   1  23         16.51         66.87        26.95 o                         
   2   1  23         19.57         15.10        23.71 o                         
   3   1  23         35.57         51.56        26.17 o                         
  -3   2  23          4.80        -20.80        20.80 o                         
  -2   2  23         10.69         25.76        15.17 o                         
  -1   2  23         54.48         76.26        25.50 o                         
   0   2  23          0.91        -22.59        28.85 o                         
   1   2  23         55.05         99.30        34.89 o                         
   2   2  23        106.69        164.39        40.93 o                         
  -1   3  23         22.51         46.53        23.49 o                         
   1   3  23          2.88         30.98        32.99 o                         
  -2  -2  24         12.37         25.73        17.95 o                         
  -1  -2  24          2.71         15.16        14.11 o                         
   0  -2  24         11.50         24.83        32.66 o                         
   1  -2  24          2.91        -35.68        54.24 o                         
  -3  -1  24         14.65         13.51        14.60 o                         
  -2  -1  24         46.45         50.78        19.51 o                         
  -1  -1  24          3.18         -3.04        20.52 o                         
   0  -1  24         29.46         15.81        10.90 o                         
   1  -1  24         36.25         54.27        17.71 o                         
   2  -1  24          5.71         45.59        38.97 o                         
  -3   0  24          0.10        -12.29        12.29 o                         
  -2   0  24          0.05          1.90        11.52 o                         
  -1   0  24          4.44         26.62        27.96 o                         
   0   0  24        193.22        340.29        24.11 o                         
   1   0  24          0.13         -8.09        10.37 o                         
   2   0  24         30.14         29.25        18.28 o                         
   3   0  24         34.96         17.97        49.38 o                         
  -3   1  24         14.60         24.42        19.57 o                         
  -2   1  24         46.43         70.97        14.15 o                         
  -1   1  24          3.11         -5.67        10.18 o                         
   0   1  24         30.49         70.22        35.79 o                         
   1   1  24         37.27         27.29        29.86 o                         
   2   1  24          5.71        -11.07        22.26 o                         
  -2   2  24         12.12         44.06        27.62 o                         
  -1   2  24          2.48         18.34        23.93 o                         
   0   2  24         11.92         12.64        31.76 o                         
   1   2  24          2.87         -1.23        28.52 o                         
  -2  -1  25         43.23         74.81        35.34 o                         
  -1  -1  25         49.53         55.05        15.97 o                         
   0  -1  25         93.26        172.45        24.45 o                         
   1  -1  25         42.74         43.98        30.64 o                         
  -2   0  25          0.01         -8.85        12.01 o                         
  -1   0  25          9.28          8.49        10.34 o                         
   0   0  25         89.44        143.06        24.26 o                         
   1   0  25          0.46         41.36        39.45 o                         
   2   0  25          1.40        -19.16        19.95 o                         
  -2   1  25         43.74          5.48        28.18 o                         
  -1   1  25         49.04         42.17        14.22 o                         
   0   1  25         93.02        133.52        44.18 o                         
   1   1  25         43.03         47.76        32.21 o                         
                                                                                
